# Supplementary material for: Comparative study of targeted next-generation sequencing and traditional pathogen detection methods in lower respiratory tract infections: impact on patient outcomes
Source: Front Microbiol. 2026 May 8;17:1802040. doi: 10.3389/fmicb.2026.1802040 (PMC13194471; doi:10.3389/fmicb.2026.1802040)
Supplement: Supplementary file 2 [file Table_2.xlsx]

## Sheet: Sheet1
Supplementary Material 2 The limit of detection for representative species of tNGS
Type	Number	Pathogen	Limit of Detection
Fungus	1	Cryptococcus gattii	250 CFU/mL
Fungus	2	Aspergillus fumigatus	500 CFU/mL
Bacterium	3	Acinetobacter baumannii	500 CFU/mL
Bacterium	4	Escherichia coli	500 CFU/mL
Bacterium	5	Mycobacterium tuberculosis complex	50 copies/mL
Virus	6	Human adenovirus type 1	1000 copies/mL
Virus	7	Human adenovirus type 3	1500 copies/mL
Virus	8	Influenza A virus H3N2	2000 copies/mL
Virus	9	Influenza B virus	500 copies/mL
Virus	10	Human respiratory syncytial virus type B	500 copies/mL
Virus	11	Rhinovirus type B	100 copies/mL
Virus	12	Human coronavirus 229E	500 copies/mL
Mycoplasma	13	Mycoplasma pneumoniae	2000 copies/mL
