# Supplementary material for: Comparative study of targeted next-generation sequencing and traditional pathogen detection methods in lower respiratory tract infections: impact on patient outcomes
Source: Front Microbiol. 2026 May 8;17:1802040. doi: 10.3389/fmicb.2026.1802040 (PMC13194471; doi:10.3389/fmicb.2026.1802040)
Supplement: Supplementary file 3 [file Table_3.xlsx]

## Sheet: Raw_Patient_Data
Supplementary Material 3 raw data of 562 patients
Patient_ID	Group	Department	CURB65_Score	Chronic_Respiratory	Diabetes	Immunosuppression	Malignancy	CRP(mg/L)	PCT(ng/mL)	Prior_Antibiotics	ICU_at_Baseline	Early_Dx_48h	Days_to_Test	Appropriate_Empirical_Abx	tNGS_Any_Pathogen	tNGS_Bacteria	tNGS_Fungi	tNGS_Virus	tNGS_Special	tNGS_Mixed	tNGS_MTB	tNGS_Mycoplasma	CMT_Any_Pathogen	CMT_Bacteria	CMT_Fungi	CMT_Virus	CMT_Special	CMT_Mixed	CMT_MTB	CMT_Mycoplasma	Any_Abx_Mod	Abx_Escalation	Abx_DeEscalation	Abx_Targeted	Atypical_Coverage	Abx_Discontinued	Total_DOT	Broad_Spectrum_DOT	Hospital_LOS(days)	Mortality_28day	ICU_LOS(days)	Mechanical_Ventilation	Ventilator_Days	Readmission_30day	Clinical_Improvement_D7	Favorable_Composite	TAT_tNGS(h)	TAT_Bact_Culture(h)	TAT_Fungal_Culture(h)
1	Not_Adopted	Respiratory_Critical_Care	1	0	0	0	0	93.3	0.05	1	1	1	0	0	1	1	1	1	1	1	1	0	1	1	0	0	0	0	0	0	1	1	0	0	0	0	13.7	10.6	3	0	2	0	0	0	1	0	29	47	271
2	Not_Adopted	Respiratory_Critical_Care	1	1	0	1	0	24.1	0.08	1	1	0	2	1	1	1	1	1	1	0	0	1	0	1	0	0	0	0	0	1	1	1	0	0	0	0	12.8	7.6	22	0	13	0	0	0	1	0	31	78	311
3	Not_Adopted	Other	1	0	1	0	0	45.6	4.73	1	0	1	0	0	1	1	1	1	1	1	1	0	1	1	0	0	0	1	1	0	0	0	0	0	0	0	2.1	7.7	22	0	0	0	0	0	0	0	23	107	211
4	tNGS_Adopted	Infectious_Diseases	2	0	0	1	0	237.7	0.31	1	0	1	0	1	1	1	1	0	0	0	0	0	0	0	0	0	0	0	0	0	1	0	0	0	1	0	11	14.4	9	0	0	0	0	0	0	1	18	82	153
5	Not_Adopted	Respiratory_Critical_Care	2	0	0	0	0	350	0.12	1	0	1	1	1	1	1	1	1	0	1	0	0	1	1	0	0	0	0	0	0	0	0	0	0	0	0	21.3	8.9	5	0	0	0	0	0	1	1	23	50	235
6	tNGS_Adopted	Other	2	1	0	0	0	112.1	2.21	1	0	1	1	1	1	1	1	1	1	0	0	0	1	1	1	0	0	0	0	0	1	0	1	0	0	0	12.7	11.3	11	0	0	0	0	0	1	1	32	120	210
7	tNGS_Adopted	Respiratory_Medicine	0	0	0	0	0	59.9	0.3	1	1	0	4	1	1	1	1	1	1	1	0	1	1	1	0	0	0	0	0	0	1	1	0	0	0	0	17.2	12.3	9	0	6	0	0	0	1	0	23	81	354
8	tNGS_Adopted	Respiratory_Critical_Care	2	0	1	0	1	211.8	0.03	1	0	0	2	0	1	1	1	1	0	1	0	0	1	1	1	0	0	1	0	0	0	0	1	0	0	0	11.2	0.2	10	0	0	1	1	0	1	1	30	81	232
9	tNGS_Adopted	Respiratory_Critical_Care	4	0	0	0	0	122.5	1.48	1	1	1	1	0	1	1	0	1	0	0	0	0	1	1	0	0	1	0	0	0	1	0	0	0	0	0	10.1	8.6	6	0	2	0	0	0	1	0	22	36	215
10	Not_Adopted	Other	1	1	0	0	1	105.5	0.18	1	0	1	1	0	1	1	1	1	0	1	0	0	1	1	0	0	0	0	0	0	1	0	0	0	0	0	12.5	10.6	5	0	0	0	0	0	1	1	25	84	117
11	Not_Adopted	Other	0	0	1	1	0	17	1.46	1	0	1	0	1	1	1	1	1	1	1	1	0	1	1	0	0	0	0	0	0	1	0	0	0	0	0	20.6	8.6	1	0	0	0	0	0	0	1	22	47	48
12	Not_Adopted	Respiratory_Critical_Care	1	0	0	0	0	190.4	4.14	1	0	0	4	0	0	0	0	0	0	0	0	0	1	1	0	0	0	0	0	0	0	0	0	0	0	0	13.3	4.3	17	0	0	1	3	0	1	0	26	57	122
13	tNGS_Adopted	Respiratory_Critical_Care	1	0	0	0	0	355.8	0.13	1	0	0	4	0	1	1	1	1	1	1	1	0	1	1	1	0	0	0	1	0	1	0	0	0	0	0	12.3	9.1	9	0	0	0	0	0	0	1	22	50	172
14	tNGS_Adopted	Respiratory_Critical_Care	0	0	0	1	0	245.2	0.16	1	0	0	3	1	1	1	1	1	1	0	0	0	1	1	0	0	0	0	0	0	1	0	1	1	0	0	1.9	6.3	16	0	0	0	0	0	1	0	27	120	269
15	tNGS_Adopted	Respiratory_Critical_Care	0	1	0	0	0	77.6	0.14	1	0	1	1	1	1	1	0	1	1	1	1	0	1	1	0	0	0	1	1	0	1	0	0	0	0	0	8.1	7.2	11	0	0	0	0	0	0	1	28	95	292
16	Not_Adopted	Infectious_Diseases	2	1	0	0	0	154.4	0.32	1	0	0	2	1	1	1	1	1	1	1	0	0	1	1	0	1	0	1	0	0	1	0	1	0	0	0	12.9	2.6	16	0	0	0	0	0	0	0	23	51	360
17	Not_Adopted	Respiratory_Medicine	0	0	0	1	0	57.6	0.25	1	0	0	4	1	1	1	1	1	1	0	1	0	1	1	0	1	0	1	0	0	1	0	0	0	0	0	9.9	9.1	12	0	0	0	0	1	0	1	27	75	299
18	tNGS_Adopted	Respiratory_Critical_Care	2	0	0	0	0	86	0.37	1	1	0	4	0	1	1	0	0	0	1	0	0	1	1	0	0	1	0	0	0	1	0	0	0	0	0	16.3	4.6	13	0	2	0	0	0	0	0	18	55	189
19	tNGS_Adopted	Other	1	0	1	0	1	81.9	0.36	1	1	1	1	1	1	1	1	1	0	0	0	0	1	1	0	1	0	0	0	0	1	1	0	0	0	0	8.8	-0.1	9	0	1	0	0	0	0	0	25	48	185
20	Not_Adopted	Infectious_Diseases	3	1	0	0	0	79	0.19	0	0	1	0	0	1	1	1	1	0	1	0	0	1	1	1	1	0	0	0	0	1	0	0	0	0	0	20.3	7.5	12	0	0	0	0	0	1	1	27	105	59
21	Not_Adopted	Infectious_Diseases	3	0	0	0	0	35.4	0.06	1	0	0	2	1	1	1	1	1	1	1	1	0	1	1	1	0	1	0	0	0	1	0	0	0	0	0	13.2	5.5	6	0	0	0	0	0	1	1	18	59	48
22	tNGS_Adopted	Infectious_Diseases	0	1	0	0	0	100.5	4.75	1	0	0	2	0	1	1	1	1	0	1	0	0	1	1	1	0	1	1	1	1	1	1	0	0	0	1	14.3	12.2	10	0	0	0	0	0	1	1	20	87	128
23	tNGS_Adopted	Respiratory_Critical_Care	3	0	0	0	0	55.4	0.08	0	0	0	2	1	0	0	0	0	0	0	0	0	0	0	0	0	0	0	0	0	0	0	0	0	0	1	10.4	7.8	23	0	0	1	12	0	1	0	28	93	208
24	Not_Adopted	Respiratory_Critical_Care	1	1	0	0	1	29.4	2.73	1	0	1	0	1	1	1	0	1	0	1	0	0	1	1	1	0	0	0	0	0	1	0	0	0	0	0	5.9	13.7	12	0	0	0	0	0	1	1	18	60	202
25	Not_Adopted	Respiratory_Critical_Care	2	0	0	0	0	76.6	1.19	0	1	1	0	1	1	1	1	1	0	1	0	0	0	1	0	0	0	0	0	0	0	0	0	0	0	0	14.3	-0.1	15	0	9	0	0	0	1	0	18	104	249
26	tNGS_Adopted	Other	2	0	0	0	0	103.5	0.28	1	1	1	1	0	1	1	1	1	1	0	0	0	1	1	0	1	0	0	0	0	0	1	0	0	0	0	21.6	1.2	5	0	17	0	0	0	0	0	29	74	392
27	tNGS_Adopted	Respiratory_Critical_Care	1	0	0	1	1	74	6.03	1	0	0	4	0	1	1	1	1	1	1	1	0	1	1	1	0	0	0	0	0	1	0	0	1	0	0	18.3	6	1	0	0	0	0	0	0	1	19	84	326
28	Not_Adopted	Respiratory_Medicine	5	1	0	0	1	350	0.14	1	1	1	1	1	1	1	1	1	0	1	0	0	0	1	0	0	0	0	0	0	0	0	1	0	0	0	8.7	13.9	1	0	15	0	0	0	1	0	27	82	283
29	tNGS_Adopted	Respiratory_Critical_Care	2	0	1	0	0	47.7	0.68	1	0	0	4	1	1	1	1	1	0	1	0	0	0	0	0	0	0	0	0	0	0	1	0	0	0	0	12.6	4.8	7	0	0	0	0	0	1	1	30	80	293
30	Not_Adopted	Respiratory_Medicine	3	0	0	0	1	94.1	3.91	1	0	0	2	0	1	1	1	1	0	0	0	0	0	0	0	0	0	0	0	0	1	1	0	0	0	0	10.5	13.8	1	0	0	0	0	0	1	1	18	82	152
31	tNGS_Adopted	Respiratory_Critical_Care	2	0	0	1	1	49.6	0.02	1	1	1	1	1	1	1	1	0	0	1	0	0	1	1	1	0	0	0	0	0	1	0	1	0	0	0	20.8	2.4	11	0	5	1	7	0	0	0	31	87	354
32	tNGS_Adopted	Respiratory_Critical_Care	5	0	1	0	0	147.8	0.14	1	0	1	1	1	1	1	1	1	1	1	0	1	1	1	0	1	0	1	0	0	1	1	0	0	0	0	16.7	7.3	13	0	0	0	0	0	1	1	41	86	141
33	tNGS_Adopted	Respiratory_Critical_Care	5	0	0	1	0	105.8	3.7	1	0	1	1	0	0	0	0	0	0	0	0	0	0	0	0	0	0	0	0	0	0	0	1	1	1	1	16	13.1	13	0	0	0	0	0	1	1	23	91	184
34	tNGS_Adopted	Respiratory_Critical_Care	3	0	0	0	0	26.8	0.11	1	1	1	0	0	1	1	1	1	0	1	0	0	1	1	0	0	0	0	0	0	1	0	0	0	0	0	22.2	6.7	13	0	7	0	0	0	1	0	31	92	253
35	Not_Adopted	Respiratory_Medicine	2	0	0	0	1	39.4	0.02	1	0	1	0	1	1	1	1	1	1	1	0	0	0	0	0	0	0	0	0	0	1	0	0	0	0	0	11.8	10.2	10	0	0	1	10	0	1	1	23	120	48
36	Not_Adopted	Other	0	0	0	0	0	269.2	2.69	1	0	0	2	1	1	1	1	1	1	1	0	0	0	0	0	0	0	0	0	0	0	1	0	1	0	0	8	20.9	10	1	0	0	0	1	1	0	22	49	415
37	Not_Adopted	Infectious_Diseases	1	0	0	0	1	23.5	0.11	1	0	1	1	0	1	1	0	1	0	0	0	0	1	1	0	0	0	0	0	0	1	0	0	0	0	0	7.3	9.3	17	0	0	0	0	0	1	0	28	87	264
38	Not_Adopted	Respiratory_Critical_Care	2	0	0	0	0	30.7	0.68	0	0	0	3	0	1	1	1	1	1	1	1	0	0	1	0	0	0	0	0	0	0	0	1	0	0	0	12.1	11.4	18	0	0	0	0	0	1	0	36	82	65
39	tNGS_Adopted	Respiratory_Critical_Care	3	1	0	0	0	10.9	1.02	0	0	0	2	0	1	1	1	0	1	1	0	0	1	1	0	1	0	1	0	0	1	0	0	0	0	0	11.9	9.2	14	0	0	0	0	0	1	1	18	70	223
40	Not_Adopted	Respiratory_Critical_Care	2	0	1	0	0	30	0.22	1	1	0	3	1	1	1	1	1	1	1	0	0	0	0	0	0	0	0	0	0	0	0	0	0	0	0	15.3	4.1	1	0	11	0	0	0	1	0	18	120	275
41	tNGS_Adopted	Infectious_Diseases	1	0	0	0	0	97.1	0.13	1	0	1	1	0	1	1	1	1	0	0	0	0	1	1	0	0	0	0	0	0	1	0	0	0	0	0	16.5	6.2	9	0	0	0	0	1	1	1	18	67	162
42	tNGS_Adopted	Infectious_Diseases	5	1	0	1	0	93.3	0.12	1	1	1	1	1	1	1	1	1	1	1	0	0	0	0	0	0	0	0	0	0	1	1	1	0	1	0	12.6	8.1	8	0	3	0	0	0	1	0	36	73	226
43	tNGS_Adopted	Respiratory_Critical_Care	2	0	0	0	1	143.8	0.72	1	1	1	1	1	1	1	0	1	1	1	1	0	0	1	0	0	0	0	0	0	1	0	0	1	0	1	15	0.5	4	0	5	0	0	0	1	0	27	68	374
44	tNGS_Adopted	Respiratory_Critical_Care	0	1	0	1	0	153.6	0.57	1	1	1	1	0	1	1	1	1	1	1	0	0	1	1	0	1	0	1	0	0	1	0	0	0	0	0	8.9	9.2	7	0	2	1	7	0	1	0	27	82	317
45	Not_Adopted	Respiratory_Medicine	1	1	0	0	0	84.2	0.92	1	0	1	1	0	0	0	0	0	0	0	0	0	0	0	0	0	0	0	0	0	0	1	0	0	0	0	11.7	3.3	12	0	0	0	0	0	1	1	30	91	48
46	Not_Adopted	Respiratory_Medicine	2	0	0	0	0	77.4	1.53	1	0	1	1	0	1	1	1	1	0	1	0	0	1	1	0	1	0	0	0	0	1	0	0	0	0	0	28.4	12.7	13	0	0	0	0	1	1	1	30	72	218
47	Not_Adopted	Other	1	1	0	0	0	80.6	0.33	1	0	0	2	1	1	1	0	1	0	1	0	0	1	1	0	1	0	1	0	0	0	0	1	0	0	0	7.3	9	17	0	0	0	0	0	1	0	18	95	130
48	tNGS_Adopted	Respiratory_Critical_Care	0	1	0	0	1	58	17.88	1	1	1	1	1	1	1	1	1	1	1	1	0	1	1	0	0	0	0	0	0	1	0	1	1	0	0	4.8	8.3	7	0	5	0	0	0	1	0	24	40	189
49	tNGS_Adopted	Respiratory_Critical_Care	2	0	1	0	0	31.1	7.25	1	1	1	1	0	1	1	0	1	0	1	0	0	1	1	0	0	0	0	0	0	1	0	0	0	0	1	11.9	11.1	11	0	4	0	0	0	0	0	23	45	129
50	tNGS_Adopted	Infectious_Diseases	3	0	0	0	0	43.1	1.06	1	0	0	5	1	1	1	1	1	1	1	0	0	1	1	0	0	1	1	0	0	1	0	0	0	0	1	20.3	1.9	12	0	0	0	0	0	0	1	30	78	152
51	tNGS_Adopted	Infectious_Diseases	2	0	0	0	0	162.8	0.48	1	0	0	3	0	1	1	1	1	1	1	0	0	0	1	0	0	0	0	0	0	0	0	1	0	0	0	4.1	7	6	0	0	0	0	0	1	1	21	67	193
52	tNGS_Adopted	Other	3	1	1	0	1	78.9	14.43	1	0	0	2	0	1	1	1	0	0	1	0	0	0	0	0	0	0	0	0	0	1	0	0	1	0	0	4	-0.1	1	0	0	1	12	0	1	1	18	74	180
53	Not_Adopted	Respiratory_Critical_Care	0	0	0	0	1	115.5	0.1	1	0	1	1	0	1	1	1	1	0	1	0	0	1	1	0	0	0	0	0	0	1	0	0	0	0	0	20.6	7.2	13	0	0	0	0	1	1	1	24	86	292
54	Not_Adopted	Other	2	0	0	0	0	26.7	0.05	0	1	0	2	1	1	1	1	1	0	1	0	0	0	0	0	0	0	0	0	0	0	0	0	0	0	0	10.7	9.5	17	0	1	0	0	0	0	0	25	79	100
55	tNGS_Adopted	Respiratory_Critical_Care	3	0	1	0	0	66.9	1.76	1	1	1	1	0	1	1	1	1	1	1	0	0	1	1	0	0	0	0	0	0	1	1	0	0	0	0	12.1	7.9	7	0	4	0	0	0	1	0	44	96	275
56	tNGS_Adopted	Respiratory_Critical_Care	0	1	0	0	0	36.7	12.07	1	0	0	2	1	1	1	1	1	0	1	0	0	0	0	0	0	0	0	0	0	1	0	0	0	0	0	18.4	14	4	0	0	0	0	0	0	1	18	98	118
57	Not_Adopted	Respiratory_Critical_Care	2	0	0	1	0	55	9.41	0	0	0	4	0	1	1	1	1	1	1	0	1	1	1	1	1	0	0	0	1	1	1	0	0	0	0	5.3	11.5	14	0	0	0	0	0	1	1	19	93	197
58	tNGS_Adopted	Respiratory_Critical_Care	3	0	0	0	0	44	0.07	0	1	1	1	0	1	1	1	1	1	1	1	0	0	0	0	0	0	0	0	0	1	0	0	0	0	0	20.6	5.7	6	0	7	0	0	0	1	0	25	88	203
59	tNGS_Adopted	Infectious_Diseases	1	0	0	0	0	71.4	0.1	1	0	0	2	0	1	1	1	1	0	1	0	0	1	1	1	0	0	1	0	0	1	1	0	0	0	0	17.1	3.8	8	0	0	0	0	0	0	1	22	120	104
60	Not_Adopted	Other	2	0	0	0	0	46.1	1.1	1	1	0	3	0	1	1	1	1	0	1	0	0	1	1	1	0	1	1	0	0	0	0	0	1	0	0	21.5	13.4	5	0	5	0	0	1	0	0	21	78	133
61	Not_Adopted	Other	2	1	1	0	0	100.9	0.18	0	0	1	1	0	1	1	1	1	1	1	0	0	0	0	0	0	0	0	0	0	1	0	0	0	0	0	15.4	0.2	17	0	0	0	0	0	0	0	18	67	244
62	tNGS_Adopted	Respiratory_Critical_Care	2	1	0	0	1	38.6	1.12	1	1	1	1	1	1	1	1	1	0	1	0	0	1	1	1	0	0	1	0	0	1	0	0	0	0	0	14.7	2.2	8	0	8	0	0	0	0	0	23	76	126
63	Not_Adopted	Respiratory_Critical_Care	1	1	1	0	0	69.1	0.86	1	0	1	1	0	1	1	1	1	0	1	0	0	1	1	1	0	0	0	0	0	0	1	0	0	1	0	9.2	3.3	26	1	0	0	0	0	0	0	27	103	110
64	tNGS_Adopted	Respiratory_Critical_Care	3	0	0	0	0	32.8	0.32	1	1	1	1	1	0	0	0	0	0	0	0	0	0	0	0	0	0	0	0	0	0	0	1	0	0	0	14.7	6.1	4	0	5	1	8	0	0	0	28	65	201
65	Not_Adopted	Respiratory_Critical_Care	2	0	1	0	0	38.5	20.71	1	0	0	2	0	1	1	1	1	1	1	1	0	1	1	1	0	0	1	0	0	0	0	0	0	0	0	17.8	4.5	1	0	0	0	0	1	0	1	19	59	238
66	Not_Adopted	Respiratory_Critical_Care	2	0	0	0	0	115.7	0.14	1	1	0	3	0	1	1	1	1	0	1	0	0	1	1	1	0	0	0	0	0	1	0	0	0	0	0	4	12	9	0	18	0	0	0	1	0	20	100	391
67	Not_Adopted	Infectious_Diseases	0	0	0	0	0	23.6	0.18	1	0	0	3	0	1	1	1	1	0	1	0	0	1	1	1	0	0	1	0	0	0	0	0	0	0	0	25.8	12.7	9	0	0	0	0	0	1	1	18	84	185
68	tNGS_Adopted	Respiratory_Critical_Care	4	1	1	0	0	110.8	2.89	0	0	1	1	0	1	1	0	1	0	1	0	0	0	0	0	0	0	0	0	0	1	1	0	0	0	0	9.5	5.4	22	0	0	0	0	0	1	0	18	84	81
69	tNGS_Adopted	Respiratory_Medicine	1	0	0	0	0	71.7	1.65	1	1	0	2	1	1	0	1	0	1	1	0	1	1	1	0	0	1	0	0	0	1	0	0	0	1	0	16.5	13.5	11	0	1	0	0	0	1	0	31	94	244
70	tNGS_Adopted	Infectious_Diseases	4	0	0	1	0	77.8	0.9	1	0	1	0	1	1	1	1	1	1	1	1	0	0	0	0	0	0	0	1	0	0	0	0	0	0	1	6.7	-0.1	16	0	0	0	0	0	0	0	27	84	107
71	Not_Adopted	Respiratory_Critical_Care	3	0	0	0	0	73.1	0.06	0	0	1	0	1	0	0	0	0	0	0	0	0	1	1	1	1	0	1	0	0	0	1	0	0	0	0	10	25.5	20	0	0	0	0	0	1	0	18	60	158
72	tNGS_Adopted	Respiratory_Critical_Care	1	1	0	1	0	149	0.55	1	1	0	2	0	1	1	1	1	0	1	0	0	0	1	0	0	0	0	0	0	1	0	1	0	0	0	15.9	3.6	3	0	7	1	3	0	1	0	22	65	228
73	tNGS_Adopted	Respiratory_Critical_Care	3	0	0	0	0	42.6	0.03	1	1	1	1	0	1	1	1	1	0	1	0	0	0	0	0	0	0	0	0	0	1	0	0	0	0	0	14.1	9.6	9	0	5	0	0	0	1	0	34	113	330
74	tNGS_Adopted	Respiratory_Critical_Care	2	0	0	0	0	60.8	0.14	1	1	1	1	1	1	1	0	1	1	1	0	1	0	1	0	0	0	0	0	0	1	0	1	1	0	0	9	4.1	8	0	11	0	0	0	1	0	22	89	252
75	Not_Adopted	Infectious_Diseases	3	1	0	1	0	80.1	1.05	1	0	1	1	1	1	1	1	1	1	1	0	0	0	1	0	0	0	0	0	0	0	0	0	0	0	0	15.8	14	19	0	0	0	0	0	0	0	20	120	216
76	tNGS_Adopted	Respiratory_Critical_Care	3	0	0	0	0	68	2.22	1	0	1	1	0	1	1	0	1	0	1	0	0	0	0	0	0	0	0	0	0	0	0	1	0	1	0	7.9	3.7	28	0	0	0	0	0	1	0	30	82	335
77	tNGS_Adopted	Respiratory_Medicine	2	0	0	0	0	89.3	4.26	1	0	1	1	1	1	1	1	1	0	1	0	0	1	1	0	1	0	0	0	0	1	1	0	0	0	0	15.2	5.6	4	0	0	1	3	0	1	1	18	70	161
78	tNGS_Adopted	Respiratory_Medicine	1	1	0	0	0	97.7	1.08	1	1	1	0	1	1	1	1	1	0	0	0	0	1	1	0	0	0	1	0	0	1	1	1	0	0	0	9.3	9.3	2	0	4	1	4	1	1	0	25	101	187
79	tNGS_Adopted	Respiratory_Critical_Care	2	0	0	0	1	30.1	1	1	0	1	1	1	1	1	1	1	0	1	0	0	1	1	1	1	0	0	0	0	1	0	0	0	0	0	12.3	9.7	3	0	0	0	0	0	0	1	21	88	283
80	Not_Adopted	Infectious_Diseases	0	1	0	1	0	37.4	0.12	1	0	1	1	1	1	1	1	1	1	0	1	0	1	1	0	0	0	0	0	0	0	0	0	0	0	1	12.6	8.1	1	0	0	1	9	0	0	1	27	54	48
81	tNGS_Adopted	Respiratory_Medicine	4	0	0	1	0	53.2	1.02	1	0	1	1	1	1	1	1	1	1	1	0	0	0	1	0	0	0	0	0	0	1	0	0	0	0	0	14	5.8	13	0	0	0	0	0	1	1	22	54	266
82	tNGS_Adopted	Other	2	1	1	0	1	31.5	2.7	0	0	1	1	0	1	1	1	1	1	1	0	1	0	0	0	0	0	0	0	1	0	1	0	0	0	1	9	7.3	4	0	0	0	0	0	1	1	18	72	247
83	tNGS_Adopted	Respiratory_Medicine	2	0	0	1	0	440.9	0.29	1	0	1	0	1	1	1	1	0	0	1	0	0	1	1	1	1	0	0	0	0	0	0	0	0	0	0	7.2	5.4	1	0	0	0	0	1	1	1	34	98	179
84	tNGS_Adopted	Respiratory_Critical_Care	2	1	0	1	0	450	2.93	1	1	1	1	1	1	1	0	0	1	1	1	0	1	1	1	1	0	1	0	0	1	0	0	0	0	0	11.6	7.8	6	0	9	1	8	0	1	0	25	51	174
85	Not_Adopted	Infectious_Diseases	3	0	0	1	0	96.5	0.07	1	0	1	0	0	1	1	1	1	1	0	0	0	1	1	0	0	0	1	0	0	1	0	0	0	0	0	17	15.7	1	0	0	0	0	0	0	1	19	60	295
86	tNGS_Adopted	Respiratory_Critical_Care	0	0	0	0	0	33.7	0.03	1	1	1	0	1	1	1	1	1	1	1	1	0	0	0	0	0	0	0	0	0	0	0	0	0	0	0	14.5	4	8	0	8	0	0	0	1	0	18	104	232
87	Not_Adopted	Other	2	1	0	0	0	26.6	0.09	1	0	1	1	1	1	1	1	1	0	1	0	0	1	1	1	0	0	0	0	0	1	0	1	0	0	1	11	12.8	11	0	0	0	0	0	1	1	25	46	272
88	Not_Adopted	Respiratory_Critical_Care	5	0	0	1	0	31.6	0.02	0	0	0	2	1	1	1	1	1	0	0	0	0	0	0	0	0	0	0	0	0	0	0	0	0	0	0	15	11.4	3	0	0	0	0	0	0	1	20	104	207
89	tNGS_Adopted	Respiratory_Critical_Care	3	0	0	0	0	234.7	0.03	1	0	1	0	1	1	1	1	0	0	1	0	0	1	1	1	1	0	1	0	0	1	0	0	0	0	0	8.8	11.1	14	0	0	0	0	0	1	1	27	67	277
90	Not_Adopted	Respiratory_Critical_Care	1	0	0	0	0	38	2.44	1	0	1	1	0	0	0	0	0	0	0	0	0	1	1	1	0	0	1	0	0	0	0	0	0	0	0	14.8	7.9	20	0	0	0	0	0	1	0	18	76	94
91	Not_Adopted	Respiratory_Critical_Care	2	0	0	0	1	54.7	23.23	1	0	1	1	0	1	1	0	1	1	1	1	0	1	1	1	0	0	0	0	0	0	0	0	0	0	1	4.4	11.4	14	0	0	0	0	0	0	1	25	75	225
92	tNGS_Adopted	Infectious_Diseases	2	0	0	0	1	49.2	5.77	0	0	1	0	0	1	1	1	1	1	1	1	0	1	1	1	1	1	0	0	0	1	1	0	1	0	0	1.9	8.1	13	0	0	1	4	0	1	1	31	89	72
93	tNGS_Adopted	Respiratory_Medicine	3	1	0	0	1	47.4	4.5	1	0	1	1	1	1	1	0	1	0	1	0	0	1	1	0	1	0	0	0	0	1	0	0	0	0	0	12.4	15.5	7	0	0	0	0	0	0	1	19	50	135
94	tNGS_Adopted	Respiratory_Critical_Care	3	0	0	0	1	63.3	1.83	1	0	0	4	1	1	1	1	1	0	1	0	0	1	1	0	1	0	0	0	0	1	0	0	1	0	0	8	5.6	1	0	0	1	1	0	1	1	23	111	189
95	tNGS_Adopted	Respiratory_Critical_Care	1	0	1	1	1	161	0.4	1	1	1	0	1	1	1	1	1	1	0	0	0	1	1	0	0	0	0	0	0	0	0	0	1	0	0	17.5	10.8	8	0	10	0	0	0	1	0	24	24	346
96	tNGS_Adopted	Other	4	1	0	1	0	181.4	0.02	1	0	0	3	0	1	1	1	1	0	1	0	0	1	1	1	0	0	0	0	0	1	1	0	0	0	0	1.9	11.5	4	0	0	0	0	0	1	1	18	59	384
97	tNGS_Adopted	Other	2	1	0	0	1	207	1.76	1	0	0	4	1	1	1	1	1	1	1	1	0	1	1	1	0	1	0	0	0	0	0	0	0	0	0	12.1	10.5	13	0	0	0	0	0	1	1	34	97	138
98	Not_Adopted	Respiratory_Medicine	1	0	0	0	0	157.3	0.08	1	0	1	0	1	1	1	1	1	0	0	0	0	0	0	0	0	0	0	0	0	0	1	0	0	0	0	17.6	9.1	1	0	0	1	9	0	0	1	25	90	258
99	tNGS_Adopted	Respiratory_Critical_Care	4	1	1	0	0	226.7	2.59	1	0	1	1	0	1	1	1	1	1	1	0	1	0	0	0	0	0	0	0	0	0	1	1	0	0	0	10.9	5.3	13	0	0	0	0	0	1	1	18	40	192
100	tNGS_Adopted	Infectious_Diseases	4	0	0	1	0	58.8	2.86	1	0	1	0	0	1	1	1	1	0	1	0	0	1	1	0	0	0	1	0	0	1	0	1	0	0	0	14.9	5	1	0	0	0	0	0	1	1	18	62	159
101	tNGS_Adopted	Respiratory_Critical_Care	2	0	0	1	0	16.4	9.26	1	1	1	1	0	1	1	1	1	1	1	1	0	0	0	0	0	0	0	0	0	1	0	0	0	0	0	18.5	4.4	7	0	3	1	5	0	1	0	20	32	143
102	tNGS_Adopted	Infectious_Diseases	2	0	1	0	1	266.9	0.34	1	1	0	4	0	1	1	1	1	0	1	0	0	1	1	1	1	0	0	0	0	0	1	0	0	0	1	17.9	8	1	0	18	0	0	0	1	0	18	120	212
103	tNGS_Adopted	Respiratory_Critical_Care	0	0	1	0	0	20.1	1.41	0	0	1	1	0	1	1	1	1	1	1	0	1	0	0	0	0	0	0	0	0	1	1	0	1	0	0	15.5	2.3	6	0	0	0	0	0	1	1	18	28	48
104	tNGS_Adopted	Respiratory_Critical_Care	2	0	0	1	0	33.6	0.55	1	1	1	1	1	1	1	1	1	0	1	0	0	0	1	0	0	0	0	0	0	1	0	0	1	0	0	11.2	8.7	5	0	1	1	1	0	0	0	30	68	223
105	tNGS_Adopted	Respiratory_Critical_Care	3	1	1	1	0	260.5	0.64	1	0	1	0	0	1	1	1	0	1	1	1	0	1	1	0	0	0	0	0	0	1	0	0	0	0	0	20.2	14.1	1	0	0	0	0	0	0	1	23	64	272
106	Not_Adopted	Infectious_Diseases	1	1	1	0	0	19	2.88	1	1	1	0	0	1	1	1	1	1	0	0	0	1	1	1	0	0	0	0	0	0	0	0	0	0	0	14.6	16.2	14	0	1	0	0	0	1	0	24	95	85
107	Not_Adopted	Respiratory_Medicine	3	0	0	0	0	59.3	0.17	1	0	0	3	0	1	1	1	1	0	1	0	0	0	0	0	0	0	0	0	0	1	0	0	0	0	0	9.8	13	19	0	0	0	0	0	1	0	28	52	250
108	tNGS_Adopted	Respiratory_Critical_Care	1	0	0	0	0	200	0.33	1	0	1	1	1	1	1	1	1	0	1	0	0	1	1	1	0	0	0	0	0	1	0	0	0	0	0	4.6	8	13	0	0	0	0	0	1	1	18	113	115
109	tNGS_Adopted	Respiratory_Critical_Care	1	0	0	0	1	36.6	4.06	1	0	1	1	1	1	1	0	1	0	1	0	0	0	0	0	0	0	0	0	0	1	0	0	0	0	0	20.9	6.4	13	0	0	0	0	0	1	1	18	110	288
110	Not_Adopted	Respiratory_Critical_Care	4	1	0	0	0	205	0.36	1	0	0	3	0	0	0	0	0	0	0	0	0	1	1	1	0	0	0	0	0	0	0	0	0	0	0	17.7	12.6	18	1	0	0	0	0	1	0	18	109	356
111	tNGS_Adopted	Respiratory_Medicine	2	0	0	0	0	95.2	6.81	1	1	1	1	0	1	1	1	1	1	1	1	0	1	1	0	0	1	0	1	1	1	0	0	0	0	0	5	4.6	10	0	3	0	0	0	1	0	27	117	106
112	Not_Adopted	Respiratory_Critical_Care	1	0	0	0	0	53.5	1.2	1	0	0	2	0	1	1	0	1	0	1	0	0	0	0	0	0	0	0	0	0	0	0	0	0	0	0	9.5	22.3	10	0	0	0	0	1	0	1	18	47	89
113	Not_Adopted	Respiratory_Critical_Care	2	0	0	0	1	60.4	0.06	0	1	0	2	1	1	1	1	1	0	1	0	0	0	0	0	0	0	0	0	0	1	0	0	0	0	0	12.4	6.4	7	1	8	0	0	0	1	0	24	29	267
114	Not_Adopted	Respiratory_Critical_Care	3	0	0	1	0	4.7	2.3	1	0	1	1	0	1	1	1	0	1	1	1	0	1	1	0	1	0	0	0	0	1	0	0	0	0	1	20.3	18.6	26	0	0	0	0	0	1	0	18	111	196
115	tNGS_Adopted	Respiratory_Critical_Care	0	0	1	1	0	82.1	0.12	0	1	0	4	0	1	1	1	1	0	1	0	0	1	1	0	1	0	0	0	0	0	0	0	1	0	0	17.9	6.8	1	0	12	0	0	0	1	0	29	88	204
116	tNGS_Adopted	Respiratory_Critical_Care	1	0	0	1	0	31.4	0.25	1	0	0	3	0	1	1	1	1	1	0	0	1	1	1	0	0	0	1	0	1	1	0	0	1	1	0	14.6	0.6	4	0	0	0	0	0	0	1	18	105	201
117	Not_Adopted	Respiratory_Medicine	2	0	0	0	0	36.1	6.49	1	1	0	3	1	1	1	1	1	1	1	0	0	1	1	1	0	0	0	0	0	1	1	0	0	0	0	16.2	-0.1	8	0	15	0	0	0	1	0	19	77	98
118	tNGS_Adopted	Respiratory_Medicine	2	1	0	1	0	161.2	2.27	1	1	1	1	1	0	0	0	0	0	0	0	0	1	1	1	0	0	0	0	0	0	0	0	0	0	0	9.3	5.4	8	0	8	1	7	0	1	0	18	78	127
119	Not_Adopted	Respiratory_Critical_Care	3	0	1	0	0	42.6	2.3	0	0	0	4	0	1	1	1	1	0	1	0	0	0	0	0	0	0	0	0	0	1	0	1	0	0	0	2.1	7.9	13	0	0	0	0	1	1	1	27	80	363
120	tNGS_Adopted	Respiratory_Critical_Care	4	0	1	0	0	219.7	0.18	1	0	0	2	1	0	0	0	0	0	0	0	0	0	0	0	0	0	0	0	0	1	1	1	1	0	0	28.4	10	15	0	0	1	5	0	1	0	32	57	251
121	Not_Adopted	Other	1	0	0	1	0	58.1	0.04	1	0	1	0	0	1	1	1	1	1	1	0	0	1	1	1	1	0	0	0	0	1	0	0	1	0	0	2.5	19.9	1	0	0	1	3	0	0	1	18	81	133
122	tNGS_Adopted	Respiratory_Critical_Care	3	1	0	0	0	24.6	0.82	1	0	1	1	1	1	1	1	1	0	0	0	0	1	1	1	0	0	1	0	0	1	0	0	0	0	0	8.1	12.4	4	0	0	1	9	0	1	1	21	65	281
123	tNGS_Adopted	Respiratory_Critical_Care	2	0	0	0	0	190.6	0.08	0	0	0	2	1	1	1	1	1	0	1	0	0	1	1	0	0	0	0	0	0	1	0	0	0	0	0	18.3	5	2	0	0	0	0	0	1	1	29	77	125
124	tNGS_Adopted	Respiratory_Critical_Care	1	0	1	0	1	450	0.02	1	0	1	0	1	1	1	1	1	0	1	0	0	0	0	0	0	0	0	0	0	0	0	0	0	0	0	12.1	10.5	9	0	0	1	4	0	1	1	23	70	267
125	tNGS_Adopted	Other	5	0	0	0	0	92.3	4.67	1	0	1	0	1	1	1	1	1	0	1	0	0	1	1	1	1	0	1	0	0	1	0	0	1	0	0	23.4	0.1	11	0	0	0	0	0	1	1	18	24	258
126	Not_Adopted	Respiratory_Critical_Care	2	0	0	0	0	146.2	1.62	1	0	1	0	1	1	1	1	1	0	0	0	0	0	0	0	0	0	0	0	0	0	0	0	0	0	0	11.1	2.3	18	1	0	0	0	0	0	0	18	55	238
127	tNGS_Adopted	Infectious_Diseases	5	1	1	0	1	48.5	3.9	1	1	1	1	1	1	1	1	1	0	1	0	0	1	1	0	0	0	1	0	0	1	0	1	0	0	0	21.3	6.1	11	0	13	0	0	0	1	0	18	120	291
128	tNGS_Adopted	Respiratory_Critical_Care	1	1	1	0	0	63.1	1.11	1	0	1	1	0	1	1	1	1	0	0	0	0	0	0	0	0	0	0	0	0	1	0	0	0	0	1	15.9	8.2	19	0	0	1	1	0	1	0	18	88	315
129	tNGS_Adopted	Respiratory_Critical_Care	1	0	0	0	0	66	5.6	0	1	0	2	1	1	0	1	1	0	1	0	0	1	1	1	0	0	0	0	0	0	0	1	0	0	0	6.6	10.4	21	0	2	1	2	0	1	0	18	60	153
130	Not_Adopted	Respiratory_Critical_Care	1	0	1	0	0	10.6	0.08	1	1	0	2	0	1	1	1	1	0	1	0	0	0	0	0	0	0	0	0	0	1	0	1	0	0	0	17.3	7.9	9	0	11	0	0	0	1	0	33	119	265
131	tNGS_Adopted	Respiratory_Critical_Care	0	0	0	0	0	96.3	3.08	1	0	1	1	1	1	1	1	1	0	1	0	0	1	1	1	0	0	0	0	0	1	0	0	0	0	1	5	1.7	11	0	0	0	0	1	1	1	25	73	158
132	tNGS_Adopted	Infectious_Diseases	1	0	0	0	0	141.9	2.2	1	0	1	0	1	1	1	0	1	1	1	0	0	1	1	0	1	1	0	0	0	0	1	0	0	1	0	15.1	6.2	18	1	0	0	0	0	0	0	27	76	222
133	tNGS_Adopted	Respiratory_Critical_Care	1	0	0	0	0	99.2	7.02	1	0	0	3	0	1	1	0	1	0	0	0	0	1	1	1	0	0	0	0	0	0	0	0	0	0	0	17.1	1.9	12	0	0	0	0	0	1	1	23	57	216
134	Not_Adopted	Respiratory_Critical_Care	4	0	0	0	0	44.7	1.2	1	0	1	0	1	0	0	0	0	0	0	0	0	1	1	0	1	0	1	0	0	0	0	0	0	0	0	12.4	4.9	14	0	0	0	0	0	0	1	26	94	263
135	tNGS_Adopted	Infectious_Diseases	2	1	0	0	0	44.1	0.69	1	0	0	2	1	1	1	1	0	1	1	0	0	1	1	0	1	0	0	0	0	1	1	0	0	0	0	9.6	-0.1	4	0	0	0	0	0	1	1	23	66	164
136	Not_Adopted	Respiratory_Critical_Care	1	1	0	0	0	17.1	0.43	1	0	1	1	0	1	1	1	1	0	1	0	0	1	1	1	0	0	0	0	0	0	0	0	1	0	0	28.2	8.5	17	0	0	0	0	0	0	0	23	94	225
137	tNGS_Adopted	Other	5	0	0	1	0	28.4	0.8	1	0	1	1	0	1	1	1	1	0	1	0	0	1	1	0	0	0	0	0	0	1	1	0	0	0	0	9.2	4.8	15	0	0	1	10	0	1	0	27	65	168
138	tNGS_Adopted	Respiratory_Critical_Care	3	0	0	1	0	450	0.13	0	0	1	0	1	1	1	0	1	0	1	0	0	0	0	0	0	0	0	0	0	1	0	0	0	0	0	11.9	9.5	9	0	0	0	0	0	1	1	25	120	477
139	Not_Adopted	Respiratory_Critical_Care	3	0	0	1	0	148.3	0.61	1	0	1	1	1	1	1	1	1	1	0	1	0	0	0	0	0	0	0	0	0	0	0	0	0	0	0	16.6	5.9	8	0	0	0	0	0	1	1	23	58	260
140	tNGS_Adopted	Other	4	1	0	0	0	109.9	0.44	1	0	1	0	0	1	1	1	1	1	1	0	1	1	1	0	0	0	0	0	0	0	0	1	0	0	0	15.5	3.7	10	0	0	0	0	0	1	1	35	60	204
141	Not_Adopted	Respiratory_Critical_Care	0	1	0	0	0	77.6	0.33	0	0	1	1	0	1	1	1	1	0	1	0	0	0	0	0	0	0	0	0	0	1	0	0	0	0	0	19.1	4.7	10	0	0	0	0	0	1	1	24	68	221
142	Not_Adopted	Infectious_Diseases	5	1	0	1	0	62.8	1.38	1	0	0	3	1	1	1	1	1	0	0	0	0	1	1	1	1	0	0	0	0	0	0	0	0	0	0	17.4	12.9	7	0	0	0	0	0	1	1	19	101	143
143	Not_Adopted	Respiratory_Critical_Care	1	1	1	0	0	193.8	0.07	1	0	1	0	1	1	1	1	1	1	0	1	0	1	1	0	1	0	0	0	0	0	0	0	0	0	0	14.7	14.5	1	0	0	0	0	0	0	1	18	77	163
144	Not_Adopted	Respiratory_Critical_Care	5	0	0	1	0	37.9	0.07	1	0	0	2	0	1	1	1	1	0	1	0	0	1	1	0	0	0	0	0	0	0	1	0	0	0	0	23.8	16.4	14	0	0	0	0	0	1	1	18	52	272
145	tNGS_Adopted	Respiratory_Critical_Care	2	1	0	1	1	150.3	0.27	1	0	0	3	1	1	1	1	1	1	1	0	0	0	0	0	0	0	0	0	0	0	1	0	1	1	0	12	14.2	9	0	0	0	0	0	1	1	23	60	79
146	Not_Adopted	Respiratory_Critical_Care	0	0	0	1	0	20.2	0.07	1	0	0	4	0	1	1	1	1	0	1	0	0	1	1	1	1	0	0	0	0	0	0	0	0	0	0	13.1	5.5	12	1	0	0	0	0	1	0	39	65	83
147	Not_Adopted	Respiratory_Critical_Care	3	0	0	1	0	38.8	20.31	0	0	0	2	1	1	1	1	1	0	1	0	0	1	1	1	0	0	0	0	0	0	1	0	0	0	0	12.1	10	8	0	0	1	10	0	1	1	27	97	189
148	Not_Adopted	Respiratory_Critical_Care	2	0	1	1	0	22.9	0.05	1	0	1	0	1	1	1	0	1	0	0	0	0	1	1	1	0	1	1	0	0	0	1	0	0	0	0	21.4	8.4	22	0	0	0	0	0	0	0	29	75	437
149	Not_Adopted	Respiratory_Critical_Care	2	0	0	0	0	74.1	1.56	1	0	0	2	1	1	1	1	1	0	1	0	0	0	0	0	0	0	0	0	0	1	0	1	0	0	0	27.1	5.2	6	0	0	0	0	0	1	1	18	48	293
150	Not_Adopted	Infectious_Diseases	3	0	0	0	0	171.2	0.82	1	0	0	2	0	1	1	1	1	0	1	0	0	1	1	1	0	0	0	0	0	0	1	0	0	0	0	15.9	0.4	10	0	0	0	0	0	1	1	26	64	125
151	tNGS_Adopted	Respiratory_Critical_Care	0	0	1	1	0	47.8	2.01	1	0	0	2	1	1	1	1	1	1	1	1	0	1	1	0	1	0	1	0	0	0	0	1	0	0	0	11.9	7.4	8	0	0	0	0	0	1	1	18	79	176
152	tNGS_Adopted	Respiratory_Critical_Care	1	0	1	0	0	98.6	0.29	1	0	1	0	0	1	1	1	1	0	0	0	0	0	0	0	0	0	0	0	0	1	0	0	1	0	0	16.2	3.8	1	0	0	0	0	0	1	1	18	52	338
153	tNGS_Adopted	Respiratory_Critical_Care	5	1	0	1	0	36.4	0.29	1	1	0	2	1	0	0	0	0	0	0	0	0	1	1	0	0	0	1	0	0	1	0	0	0	0	0	6	17.2	7	0	10	0	0	0	0	0	18	74	99
154	tNGS_Adopted	Respiratory_Critical_Care	4	1	0	1	0	129.4	0.63	1	1	1	0	1	1	1	1	1	1	1	0	1	0	0	0	0	0	0	0	1	1	0	0	0	0	0	8.9	8.5	4	0	1	1	4	0	1	0	18	97	188
155	tNGS_Adopted	Infectious_Diseases	1	0	0	0	0	185.8	2.52	1	0	1	1	1	1	1	1	1	1	1	0	0	1	1	1	1	1	0	0	0	1	1	0	0	0	0	20.2	-0.1	15	0	0	0	0	0	1	0	33	41	272
156	tNGS_Adopted	Respiratory_Critical_Care	1	1	1	0	0	146.7	3.05	1	0	0	3	1	1	1	1	1	1	1	0	1	0	0	0	0	0	0	0	0	0	0	0	0	0	0	16.2	3.1	4	0	0	0	0	0	1	1	24	50	339
157	tNGS_Adopted	Infectious_Diseases	3	1	0	0	0	174.1	0.04	0	0	1	0	0	1	1	1	0	1	0	1	0	1	1	0	0	1	0	1	0	1	0	0	0	0	0	10.4	5.9	2	0	0	1	17	0	1	1	18	57	225
158	Not_Adopted	Respiratory_Critical_Care	2	0	0	0	0	61	1.14	1	0	1	1	0	1	1	0	1	0	0	0	0	1	1	0	1	1	0	0	0	1	0	0	0	0	0	16.1	9.4	14	0	0	0	0	0	0	1	26	70	48
159	Not_Adopted	Respiratory_Critical_Care	1	0	1	1	0	51	0.06	1	1	1	0	1	1	1	1	1	0	0	0	0	0	0	0	0	0	0	0	0	0	0	1	0	0	0	27.1	8.3	22	0	4	0	0	0	0	0	27	63	176
160	Not_Adopted	Respiratory_Critical_Care	0	1	0	1	0	98.8	0.08	1	1	0	4	1	1	1	1	1	1	1	0	0	1	1	0	1	0	0	0	0	1	0	0	0	0	0	13.3	13.5	13	0	11	0	0	0	1	0	26	82	289
161	Not_Adopted	Respiratory_Critical_Care	1	0	0	1	0	17.2	0.34	1	0	0	3	0	1	1	1	1	0	1	0	0	1	1	0	0	0	0	0	0	1	0	0	0	1	0	11.9	5.9	12	0	0	0	0	0	1	1	21	97	85
162	Not_Adopted	Respiratory_Medicine	2	1	0	0	0	241.9	0.37	1	0	1	0	0	1	1	1	1	0	1	0	0	1	1	0	0	0	0	0	0	0	0	0	0	0	0	11	7.7	2	0	0	0	0	0	1	1	20	80	317
163	Not_Adopted	Respiratory_Critical_Care	2	1	0	0	0	144.4	0.15	1	0	0	3	1	1	1	1	1	1	1	1	0	1	1	0	0	0	0	0	0	1	0	0	0	0	0	15	4.4	3	0	0	0	0	0	0	1	37	66	245
164	Not_Adopted	Respiratory_Critical_Care	2	0	0	0	0	55.6	1.06	1	0	1	1	0	0	0	0	0	0	0	0	0	1	1	1	0	0	1	0	0	1	0	1	0	0	0	16	6.8	14	0	0	0	0	1	1	1	30	99	244
165	Not_Adopted	Respiratory_Critical_Care	2	1	0	0	0	12.1	0.7	1	1	0	4	1	1	1	1	1	0	0	0	0	0	0	0	0	0	0	0	0	0	1	0	0	0	1	18.6	4.6	20	0	2	1	14	0	1	0	35	87	298
166	Not_Adopted	Respiratory_Critical_Care	0	1	0	1	0	33.3	0.6	0	0	1	0	0	1	1	1	1	0	1	0	0	1	1	0	0	0	0	0	0	0	0	0	0	0	0	14.7	6.1	9	0	0	0	0	0	0	1	19	43	214
167	tNGS_Adopted	Respiratory_Critical_Care	2	1	1	1	0	213.7	0.2	1	0	1	1	1	1	1	1	1	0	1	0	0	1	1	1	0	0	1	0	0	0	1	0	0	0	0	14.3	3.3	1	0	0	1	9	0	1	1	25	50	264
168	tNGS_Adopted	Respiratory_Medicine	1	0	0	0	1	258.7	0.19	1	0	0	3	1	1	1	1	1	1	1	1	0	1	1	1	0	0	0	1	0	1	1	1	0	0	0	6.5	8.1	6	0	0	0	0	0	1	1	18	42	271
169	tNGS_Adopted	Respiratory_Critical_Care	1	0	0	0	0	112.3	0.78	1	1	0	5	1	1	1	0	0	0	1	0	0	1	1	1	0	0	0	0	0	0	0	0	0	1	0	12.1	6.1	16	0	6	1	6	1	1	0	21	80	221
170	tNGS_Adopted	Respiratory_Medicine	4	0	0	1	0	83.8	0.98	1	0	1	1	0	1	1	1	0	1	1	1	0	1	1	1	1	0	1	0	0	1	0	0	1	0	1	17.7	2.5	10	0	0	1	1	0	0	1	32	87	154
171	Not_Adopted	Other	1	0	0	1	0	102.7	3.33	1	1	1	1	0	1	1	1	1	0	1	0	0	0	0	0	0	0	0	0	0	0	0	0	0	0	0	11.5	13.8	1	0	12	0	0	0	1	0	18	65	156
172	tNGS_Adopted	Respiratory_Critical_Care	2	0	1	0	0	36.4	14.43	1	1	0	2	0	1	1	1	1	0	1	0	0	1	1	1	0	0	0	0	0	1	1	0	0	0	0	14.4	7.7	15	0	7	1	8	0	0	0	22	58	298
173	tNGS_Adopted	Respiratory_Critical_Care	5	0	0	1	0	23.3	0.24	1	0	1	1	0	1	1	0	1	0	0	0	0	0	0	0	0	0	0	0	0	0	0	0	0	0	0	20.8	4.1	1	0	0	0	0	0	0	1	18	53	466
174	Not_Adopted	Respiratory_Critical_Care	2	0	0	0	0	15.8	0.28	1	0	1	1	1	1	1	1	1	0	1	0	0	1	1	0	1	1	1	0	0	1	0	0	0	0	0	14	9.3	1	0	0	0	0	0	1	1	26	101	288
175	tNGS_Adopted	Other	2	1	0	0	0	58	0.08	1	1	1	1	0	1	1	1	1	1	1	1	0	1	1	0	0	0	0	1	0	1	1	1	0	0	0	3	6.8	15	0	12	0	0	0	1	0	21	103	330
176	Not_Adopted	Respiratory_Critical_Care	2	0	0	0	0	13.4	0.74	1	0	0	2	1	1	1	1	1	0	0	0	0	1	1	0	1	1	0	0	0	1	0	1	0	0	0	19.4	13.8	1	1	0	0	0	0	0	0	31	87	341
177	Not_Adopted	Respiratory_Critical_Care	1	0	0	0	0	89.3	1.67	1	1	1	0	1	1	1	1	1	0	1	0	0	0	0	0	0	0	0	0	0	0	0	0	0	0	0	12.1	11.4	12	0	7	0	0	0	1	0	25	65	112
178	Not_Adopted	Other	1	0	0	0	0	21.4	0.12	1	0	0	4	1	1	1	0	1	0	1	0	0	1	1	1	0	0	1	0	0	0	0	0	0	0	0	29.8	7	2	0	0	0	0	0	1	1	30	58	141
179	Not_Adopted	Respiratory_Medicine	5	0	0	1	0	17.9	1.42	1	1	0	2	1	1	1	1	1	0	0	0	0	1	1	0	0	1	0	0	0	0	0	0	0	0	1	25.1	8.9	3	0	15	1	1	0	0	0	19	69	254
180	Not_Adopted	Respiratory_Critical_Care	0	0	0	0	0	25	0.02	1	0	1	1	1	1	1	0	1	1	1	1	0	1	1	0	0	0	1	0	0	0	0	0	1	0	1	12.3	3.3	1	0	0	0	0	0	1	1	25	120	209
181	Not_Adopted	Respiratory_Critical_Care	2	0	0	0	0	182.5	2.03	1	0	1	1	1	1	1	1	1	1	0	1	0	0	0	0	0	0	0	0	0	0	0	0	0	1	0	17.5	9.9	1	0	0	1	1	0	0	1	24	24	236
182	Not_Adopted	Respiratory_Medicine	0	0	1	0	0	295.2	2.03	1	0	0	3	1	1	1	1	1	0	1	0	0	0	1	0	0	0	0	0	0	0	1	0	0	0	0	12.6	5.2	9	0	0	0	0	1	0	1	26	72	282
183	tNGS_Adopted	Other	2	0	0	0	1	35.1	3.26	1	0	1	1	1	1	1	0	1	1	1	1	0	1	1	1	1	0	0	1	0	0	0	0	0	0	0	12	6.1	4	0	0	0	0	0	1	1	26	74	233
184	Not_Adopted	Respiratory_Critical_Care	0	1	0	1	0	27.5	0.03	1	0	1	1	0	1	1	1	0	1	0	1	0	0	0	0	0	0	0	0	0	1	1	0	0	0	0	19.4	18.7	16	0	0	0	0	0	1	0	36	89	401
185	tNGS_Adopted	Respiratory_Critical_Care	3	0	1	0	0	236.2	6.74	1	0	0	3	0	1	1	1	1	1	1	1	0	0	0	0	0	0	0	0	0	0	0	0	0	0	0	15	2.6	10	0	0	1	1	0	0	1	18	39	137
186	Not_Adopted	Respiratory_Critical_Care	2	0	0	0	0	350	1.23	1	0	0	5	0	1	1	1	1	1	1	0	1	1	1	1	0	0	1	0	0	1	0	0	1	0	0	19.9	1.2	15	0	0	0	0	1	1	0	22	57	189
187	tNGS_Adopted	Respiratory_Medicine	3	0	0	0	0	56.6	0.05	1	1	0	3	1	1	1	1	0	0	1	0	0	1	1	1	0	1	0	1	0	0	0	1	1	0	1	19.4	8	1	0	9	0	0	0	1	0	18	96	358
188	Not_Adopted	Respiratory_Critical_Care	1	1	1	1	0	121.8	0.02	1	0	1	0	1	1	1	1	1	0	1	0	0	1	1	1	1	0	1	0	0	0	0	0	0	0	0	18.9	13.1	6	0	0	0	0	1	0	1	18	93	322
189	tNGS_Adopted	Respiratory_Critical_Care	3	0	0	0	0	372.2	0.91	1	0	1	1	0	0	0	0	0	0	0	0	0	0	0	0	0	0	0	0	0	1	1	1	1	0	0	23.4	11.2	18	0	0	0	0	0	1	0	25	77	125
190	Not_Adopted	Respiratory_Critical_Care	2	1	0	0	0	179.2	0.27	1	0	0	4	0	1	1	1	1	0	1	0	0	0	0	0	0	0	0	0	0	0	0	0	0	0	0	17.7	14.4	2	0	0	0	0	0	1	1	35	64	249
191	tNGS_Adopted	Respiratory_Critical_Care	3	0	0	1	1	28.4	0.6	1	1	0	4	0	1	1	1	1	0	1	0	0	0	0	0	0	0	0	0	0	1	0	0	0	0	0	14.3	4	14	0	11	0	0	0	1	0	21	66	145
192	Not_Adopted	Respiratory_Critical_Care	1	0	0	0	0	30.3	1.69	1	0	0	4	1	1	1	1	1	0	0	0	0	0	0	0	0	0	0	0	0	1	0	0	0	0	0	5.9	11.5	13	0	0	0	0	0	0	1	24	87	304
193	tNGS_Adopted	Infectious_Diseases	2	0	0	1	0	200	0.54	1	0	1	0	1	1	1	0	1	1	0	1	0	1	1	1	0	0	1	0	0	1	0	0	0	0	0	22.4	8.2	5	0	0	1	3	1	1	1	25	78	307
194	tNGS_Adopted	Infectious_Diseases	1	0	0	0	0	17.3	1.15	1	1	0	5	1	1	1	1	1	1	1	0	1	0	0	0	0	0	0	0	0	1	0	0	0	0	0	10.4	11.5	11	0	2	0	0	0	1	0	25	93	149
195	Not_Adopted	Respiratory_Critical_Care	2	0	0	0	0	5.9	0.69	1	0	1	1	1	1	1	1	1	0	1	0	0	1	1	1	0	0	0	0	0	1	1	0	0	0	0	12.5	14.6	7	0	0	0	0	0	1	1	21	67	252
196	tNGS_Adopted	Respiratory_Critical_Care	2	1	0	0	0	61	0.03	1	1	1	1	0	1	1	1	1	0	1	0	0	1	1	0	1	0	0	0	0	1	1	0	1	0	0	14.4	8.6	16	0	7	0	0	0	1	0	26	106	204
197	Not_Adopted	Respiratory_Critical_Care	3	0	0	0	0	35.1	0.03	1	0	0	4	1	1	1	0	1	1	1	0	0	1	1	0	0	1	0	0	0	0	0	0	0	0	0	8.7	7.3	18	1	0	1	1	0	1	0	29	44	335
198	tNGS_Adopted	Respiratory_Critical_Care	2	0	1	0	0	61	0.95	1	0	0	3	0	0	0	0	0	0	0	0	0	0	0	0	0	0	0	0	0	0	0	0	0	0	0	14	3.6	9	0	0	0	0	0	1	1	22	102	243
199	tNGS_Adopted	Respiratory_Critical_Care	1	1	0	0	0	66.5	0.1	1	0	0	2	1	1	1	1	1	1	1	0	0	1	1	1	1	0	0	0	0	1	0	0	1	0	0	21.9	7.4	4	0	0	0	0	1	1	1	18	74	179
200	tNGS_Adopted	Respiratory_Critical_Care	3	0	0	0	0	166.3	0.32	1	1	1	0	1	1	1	1	1	1	1	1	0	1	1	0	0	0	0	0	0	0	0	0	0	1	0	6.4	5.7	1	0	3	0	0	0	1	0	22	86	382
201	tNGS_Adopted	Infectious_Diseases	1	1	0	1	0	67.6	0.8	1	1	1	0	1	1	1	1	1	1	1	1	0	1	1	0	1	0	0	0	0	1	1	0	0	0	0	14.8	4	16	0	8	0	0	0	1	0	21	109	252
202	tNGS_Adopted	Respiratory_Critical_Care	2	1	0	0	0	82.2	0.71	1	0	1	0	0	1	1	1	1	0	1	0	0	1	1	0	1	1	0	0	0	1	0	0	0	1	0	1.9	2.4	6	0	0	0	0	0	1	1	18	96	155
203	tNGS_Adopted	Infectious_Diseases	2	0	0	0	1	80.6	1.91	1	0	0	3	0	1	1	1	1	1	1	1	0	1	1	1	0	0	0	0	0	0	0	0	0	0	0	8	9.8	21	0	0	0	0	0	1	0	26	70	391
204	tNGS_Adopted	Respiratory_Critical_Care	3	0	0	0	0	236.3	0.51	1	0	1	0	1	1	1	1	1	1	1	1	0	1	1	1	0	0	1	0	0	1	0	1	0	0	1	15.6	8.9	14	0	0	0	0	0	1	1	27	72	304
205	tNGS_Adopted	Respiratory_Critical_Care	5	1	0	0	0	244.7	11.65	0	0	0	4	0	0	0	0	0	0	0	0	0	0	1	0	0	0	0	0	0	1	0	0	0	0	0	10.1	8.9	13	0	0	0	0	0	1	1	30	103	394
206	tNGS_Adopted	Respiratory_Critical_Care	2	0	0	0	1	122.5	0.25	1	0	1	0	0	1	1	0	1	1	1	1	0	1	1	0	0	0	1	0	0	1	0	0	0	0	0	22.9	7.2	6	0	0	1	2	0	0	1	18	65	48
207	tNGS_Adopted	Respiratory_Critical_Care	0	1	1	0	0	96.4	0.06	1	0	1	0	0	1	1	1	1	0	1	0	0	1	1	1	0	0	0	0	0	0	0	0	1	1	0	10.8	2.2	9	0	0	0	0	0	1	1	26	81	185
208	tNGS_Adopted	Respiratory_Critical_Care	1	0	0	0	0	71.9	21.85	1	0	1	1	0	1	1	0	1	0	0	0	0	1	1	1	0	0	0	0	0	1	0	0	1	0	0	17.7	1.4	19	0	0	0	0	0	0	0	32	92	109
209	tNGS_Adopted	Infectious_Diseases	0	1	0	1	1	450	0.02	1	0	1	1	1	1	1	1	1	0	0	0	0	1	1	0	0	0	0	0	0	0	0	1	0	0	0	22.2	-0.1	21	0	0	1	13	0	1	0	31	94	138
210	tNGS_Adopted	Respiratory_Critical_Care	0	0	0	1	0	78.5	4.8	1	0	0	2	0	1	1	1	1	1	1	1	0	1	1	0	0	0	0	0	0	0	1	1	1	1	0	14.1	5.9	12	0	0	0	0	0	0	1	25	71	48
211	tNGS_Adopted	Other	0	1	0	0	0	93.7	0.13	1	0	1	1	0	1	1	1	1	0	1	0	0	0	0	0	0	0	0	0	0	1	0	1	0	0	0	11.6	0.8	17	0	0	0	0	0	0	0	21	110	411
212	tNGS_Adopted	Respiratory_Critical_Care	3	0	1	0	0	94	0.33	1	1	1	0	1	1	1	1	1	0	0	0	0	0	1	0	0	0	0	0	0	0	1	0	1	0	1	10.7	2.9	16	0	15	0	0	0	1	0	26	68	76
213	Not_Adopted	Respiratory_Critical_Care	4	0	0	0	0	109.2	0.25	1	0	1	0	0	1	1	1	1	0	1	0	0	1	1	1	0	0	0	0	0	0	1	0	0	0	0	28.9	8.5	5	0	0	0	0	0	1	1	28	120	241
214	tNGS_Adopted	Respiratory_Critical_Care	4	0	0	0	0	143.3	1.66	0	0	1	1	1	0	0	0	0	0	0	0	0	1	1	0	0	0	1	0	0	0	0	0	1	1	0	17.3	8	3	1	0	1	5	0	1	0	23	75	400
215	Not_Adopted	Respiratory_Medicine	1	0	0	0	0	63.1	1.8	1	0	0	4	1	1	1	1	1	1	1	0	0	0	0	0	0	0	0	0	0	1	0	0	0	0	0	12.2	5.1	1	0	0	0	0	1	1	1	33	89	144
216	Not_Adopted	Respiratory_Critical_Care	1	0	0	0	0	15.6	50	0	0	0	3	0	1	1	1	1	0	0	0	0	0	0	0	0	0	0	0	0	0	0	0	0	0	0	12.3	16	8	0	0	0	0	0	1	1	25	72	291
217	tNGS_Adopted	Respiratory_Critical_Care	4	0	0	1	0	146.1	0.77	1	0	1	0	0	1	1	0	1	0	1	0	0	1	1	1	0	0	0	0	0	1	0	1	0	0	0	18.1	11.6	11	0	0	0	0	0	1	1	23	75	48
218	tNGS_Adopted	Respiratory_Critical_Care	1	1	0	0	0	93.1	0.8	0	0	1	1	1	1	1	0	1	1	1	1	0	1	1	1	1	0	0	0	0	0	0	0	1	0	0	1.9	6.9	10	0	0	0	0	0	0	1	23	82	412
219	Not_Adopted	Respiratory_Critical_Care	2	0	0	1	0	21.7	1.39	1	0	1	1	1	1	1	1	1	0	1	0	0	1	1	1	0	0	1	0	0	1	1	0	0	0	0	22.2	19.4	15	0	0	0	0	0	1	0	39	72	244
220	tNGS_Adopted	Other	2	0	0	0	0	155.3	22.05	1	0	0	4	0	1	1	1	1	0	1	0	0	0	0	0	0	0	0	0	0	1	0	0	0	0	0	1.9	4.5	19	0	0	0	0	0	1	0	20	77	264
221	tNGS_Adopted	Infectious_Diseases	3	0	0	0	0	24.8	0.07	1	1	0	2	1	0	0	0	0	0	0	0	0	1	1	1	1	0	0	0	0	0	0	0	1	0	0	9.3	4.9	3	0	1	0	0	0	1	0	29	105	405
222	tNGS_Adopted	Infectious_Diseases	1	0	0	0	0	83.7	16.11	1	0	1	1	1	1	1	0	1	0	1	0	0	1	1	0	1	0	0	0	0	0	1	1	0	0	0	13.1	-0.1	9	0	0	0	0	0	1	1	22	76	306
223	Not_Adopted	Respiratory_Critical_Care	3	0	0	0	1	34.2	0.11	0	0	0	2	0	1	1	1	1	1	1	0	0	0	0	0	0	0	0	0	0	0	0	0	0	0	0	14.6	14.1	21	0	0	0	0	0	0	0	20	34	160
224	tNGS_Adopted	Respiratory_Critical_Care	0	0	1	0	0	203.9	0.13	1	0	1	1	1	1	1	1	1	0	1	0	0	1	1	0	0	1	0	0	0	1	1	0	0	0	0	14.2	12.3	10	0	0	0	0	0	1	1	25	77	86
225	tNGS_Adopted	Other	3	1	0	0	0	72.5	0.11	1	0	1	0	1	1	1	1	1	0	0	0	0	0	0	0	0	0	0	0	0	1	1	0	0	0	0	14.8	7.8	8	0	0	0	0	0	0	1	28	120	165
226	tNGS_Adopted	Respiratory_Critical_Care	1	0	0	0	0	43.3	1.53	1	1	1	0	1	1	1	0	1	0	0	0	0	0	0	0	0	0	0	0	0	1	0	0	0	1	1	6.2	8.6	5	0	3	0	0	1	0	0	28	67	274
227	tNGS_Adopted	Respiratory_Medicine	4	0	0	0	0	147.9	1.12	0	1	0	2	0	1	1	0	1	0	0	0	0	1	1	1	0	0	0	0	0	1	0	0	0	0	0	17.5	10.2	14	0	4	0	0	0	1	0	31	36	48
228	tNGS_Adopted	Respiratory_Critical_Care	3	1	0	0	1	147.2	0.18	1	1	1	0	1	1	1	0	1	1	1	1	0	1	1	1	0	0	1	1	0	1	0	1	0	0	0	9.6	13.6	9	0	1	0	0	0	1	0	24	86	181
229	Not_Adopted	Respiratory_Critical_Care	4	0	1	1	0	59.1	0.08	1	0	1	0	0	1	1	1	1	0	1	0	0	0	0	0	0	0	0	0	0	1	0	0	1	1	0	18.8	1.9	19	0	0	0	0	0	1	0	18	120	351
230	Not_Adopted	Infectious_Diseases	1	0	0	0	0	10.8	0.45	0	0	1	0	0	1	1	0	1	0	1	0	0	1	1	0	0	0	0	0	0	0	0	0	0	0	0	20.2	1.6	12	0	0	0	0	0	0	1	38	113	90
231	Not_Adopted	Respiratory_Critical_Care	2	1	0	0	0	12.1	0.21	1	0	0	3	0	1	1	1	1	0	0	0	0	0	1	0	0	0	0	0	0	0	0	0	0	0	0	11.6	20.2	22	0	0	1	8	1	1	0	34	77	178
232	tNGS_Adopted	Respiratory_Critical_Care	5	0	0	1	0	74.4	2.51	1	0	1	1	1	1	1	1	1	0	0	0	0	1	1	0	0	0	0	0	0	1	0	0	0	0	0	6.5	2.2	18	0	0	0	0	0	1	0	18	85	311
233	tNGS_Adopted	Respiratory_Medicine	4	1	0	0	0	69.4	1.81	1	0	0	2	1	1	1	1	1	0	1	0	0	0	1	0	0	0	0	0	0	1	0	0	1	0	1	9.9	17.1	1	0	0	1	1	0	1	1	18	44	145
234	Not_Adopted	Respiratory_Critical_Care	2	1	1	0	0	8.1	0.21	1	0	0	2	1	1	1	1	1	1	1	0	0	0	0	0	0	0	0	0	0	1	0	0	0	0	0	11.4	4.1	6	0	0	0	0	0	1	1	22	77	100
235	Not_Adopted	Respiratory_Medicine	0	0	0	0	0	41.1	0.29	1	0	0	2	1	1	1	1	1	1	1	0	0	1	1	0	0	0	0	0	0	0	0	0	0	0	0	17.3	11.6	7	0	0	0	0	1	1	1	26	120	310
236	tNGS_Adopted	Respiratory_Critical_Care	1	0	0	0	0	184.4	0.3	1	0	1	0	1	1	1	1	1	0	1	0	0	1	1	1	0	0	0	0	0	0	1	0	0	0	0	12.2	10.3	9	0	0	0	0	0	1	1	18	103	220
237	Not_Adopted	Other	1	1	0	0	0	49.2	0.2	1	0	1	0	0	1	1	1	1	0	0	0	0	0	0	0	0	0	0	0	0	1	0	0	0	0	0	15.9	12.3	7	0	0	1	1	0	0	1	20	60	203
238	Not_Adopted	Respiratory_Critical_Care	4	0	1	0	0	19.1	0.07	1	0	1	1	1	1	1	1	1	1	1	1	0	0	0	0	0	0	0	1	0	0	0	0	0	0	0	12.6	10.2	10	0	0	0	0	0	1	1	18	71	48
239	tNGS_Adopted	Infectious_Diseases	0	0	0	0	0	171	1.09	1	0	0	5	1	1	1	1	1	0	0	0	0	1	1	0	0	1	0	1	0	1	0	1	0	0	0	16.2	2.5	1	0	0	0	0	0	0	1	21	42	239
240	tNGS_Adopted	Respiratory_Critical_Care	4	0	0	1	0	36.3	0.42	1	0	1	1	1	1	1	0	1	0	1	0	0	1	1	1	0	0	0	0	0	1	0	0	0	0	1	14.5	3.9	6	0	0	0	0	0	0	1	18	113	171
241	Not_Adopted	Respiratory_Medicine	2	0	1	0	0	17.8	0.85	1	0	1	1	0	1	1	1	1	1	1	1	0	0	0	0	0	0	0	0	0	0	0	0	0	0	1	2	7.3	17	0	0	0	0	0	1	0	19	106	333
242	Not_Adopted	Respiratory_Critical_Care	2	0	0	0	1	17.7	5.21	1	0	0	3	1	1	1	1	1	0	0	0	0	1	1	1	0	0	1	0	0	1	1	0	0	0	0	16	14.9	3	0	0	0	0	0	1	1	24	88	206
243	tNGS_Adopted	Respiratory_Critical_Care	4	0	1	0	0	120.6	0.32	1	1	0	5	1	1	1	0	1	1	0	0	1	1	1	1	0	0	1	0	0	1	0	0	0	0	0	12.4	4.4	13	0	11	0	0	0	1	0	18	94	243
244	Not_Adopted	Respiratory_Critical_Care	3	0	0	0	0	154.9	0.12	1	0	1	0	0	1	1	1	1	0	0	0	0	1	1	0	1	1	0	0	0	0	0	1	0	0	0	17.4	8.2	1	0	0	0	0	0	0	1	31	63	72
245	Not_Adopted	Respiratory_Medicine	1	1	0	0	1	95	0.16	1	0	0	2	1	1	1	1	1	1	1	1	0	1	1	1	0	0	0	1	0	1	1	0	0	0	0	15.6	14.1	8	0	0	0	0	0	1	1	31	92	442
246	tNGS_Adopted	Other	2	0	0	0	1	29	0.27	1	0	1	1	0	1	1	1	1	1	1	0	0	1	1	1	1	0	0	0	0	1	1	0	1	0	0	6.5	13.2	5	0	0	0	0	0	1	1	18	44	208
247	Not_Adopted	Respiratory_Critical_Care	3	0	0	0	0	141.3	0.57	1	0	0	2	1	1	1	1	1	0	0	0	0	0	0	0	0	0	0	0	0	0	1	1	0	0	0	12.3	12.5	24	1	0	0	0	0	1	0	21	87	219
248	tNGS_Adopted	Other	0	0	0	0	0	96.4	4.25	1	1	1	1	1	0	0	0	0	0	0	0	0	0	0	0	0	0	0	0	0	1	0	0	0	0	1	17.6	5.4	15	0	3	1	7	0	1	0	27	80	126
249	tNGS_Adopted	Respiratory_Critical_Care	1	1	0	0	0	58.9	0.38	1	1	0	3	0	1	1	1	1	0	1	0	0	1	1	1	0	0	0	0	0	1	0	0	0	1	0	17.8	8.9	12	0	1	1	11	0	0	0	18	68	126
250	tNGS_Adopted	Respiratory_Critical_Care	0	1	0	1	0	98.6	0.24	1	0	0	3	1	0	0	0	0	0	0	0	0	1	1	0	0	0	0	0	0	0	0	0	0	0	0	14.6	10.5	11	0	0	0	0	0	0	1	19	75	221
251	tNGS_Adopted	Respiratory_Critical_Care	5	0	0	0	0	88.6	0.61	0	0	1	0	0	1	1	1	1	0	1	0	0	1	1	1	0	0	1	0	0	1	0	1	1	1	0	15.2	2.5	1	0	0	0	0	0	1	1	25	24	227
252	tNGS_Adopted	Respiratory_Medicine	2	0	0	0	0	20.1	1.97	1	0	1	1	1	1	1	0	1	1	1	1	0	1	1	1	0	1	1	0	0	1	0	0	0	0	0	20.8	-0.1	9	0	0	1	16	0	0	1	19	42	284
253	tNGS_Adopted	Respiratory_Critical_Care	4	0	0	0	0	217.2	0.22	1	0	0	3	1	1	1	1	1	1	1	1	0	0	0	0	0	0	0	0	0	1	1	0	0	0	1	7	11.5	6	0	0	0	0	0	1	1	27	102	169
254	tNGS_Adopted	Other	3	0	1	0	0	200.8	6.08	1	0	1	1	0	1	1	1	1	0	1	0	0	0	0	0	0	0	0	0	0	1	0	0	0	0	0	9.7	8.5	3	1	0	0	0	0	0	0	24	85	320
255	tNGS_Adopted	Respiratory_Critical_Care	5	1	0	0	0	289.9	1.73	1	0	1	1	0	1	1	1	1	1	1	1	0	0	0	0	0	0	0	0	0	1	0	0	0	0	0	8.5	5.2	8	0	0	0	0	0	1	1	21	107	189
256	tNGS_Adopted	Respiratory_Medicine	2	0	0	0	0	110.4	0.09	1	0	1	0	0	1	1	1	1	0	1	0	0	1	1	0	1	0	1	0	0	1	0	1	0	0	0	10.6	0.4	4	0	0	0	0	0	1	1	36	40	240
257	tNGS_Adopted	Respiratory_Critical_Care	3	0	0	0	1	30.9	1.61	0	0	1	1	1	1	1	1	1	0	0	0	0	0	1	0	0	0	0	0	0	1	0	0	1	0	0	5.1	13.7	23	0	0	0	0	0	1	0	18	79	308
258	tNGS_Adopted	Respiratory_Critical_Care	1	0	0	0	0	8.6	0.37	1	0	1	1	0	1	1	1	1	0	1	0	0	1	1	1	0	0	0	0	0	0	0	0	0	0	0	1.9	5.9	16	0	0	0	0	0	1	0	18	120	245
259	Not_Adopted	Other	1	1	0	0	0	30.9	0.13	0	0	0	3	1	1	1	1	0	1	1	0	1	1	1	1	0	0	0	0	0	0	0	0	0	0	0	17.9	11.8	7	0	0	0	0	0	1	1	19	65	64
260	tNGS_Adopted	Respiratory_Critical_Care	1	0	0	0	0	43.7	0.44	1	1	0	2	1	1	1	1	0	0	1	0	0	1	1	1	0	0	0	0	0	0	0	1	0	0	1	11.1	7.6	11	0	3	0	0	0	0	0	30	93	48
261	Not_Adopted	Infectious_Diseases	1	1	0	0	0	59.5	0.11	1	1	1	1	0	1	1	1	1	0	0	0	0	0	0	0	0	0	0	0	0	1	0	0	0	0	0	12.9	9.7	15	1	10	0	0	0	1	0	18	81	241
262	tNGS_Adopted	Respiratory_Medicine	4	0	0	0	0	36.6	3.23	1	1	0	4	1	1	1	0	1	0	0	0	0	0	0	0	0	0	0	0	0	0	0	0	1	0	0	12	14	7	0	3	0	0	1	1	0	18	31	200
263	tNGS_Adopted	Respiratory_Critical_Care	4	0	1	0	0	229.2	1.04	1	0	1	1	1	1	1	1	1	0	1	0	0	1	1	1	1	0	0	0	0	1	0	0	0	1	0	15.7	12.9	8	0	0	0	0	0	1	1	23	78	249
264	Not_Adopted	Respiratory_Critical_Care	2	0	0	0	1	147.7	0.02	1	0	0	5	0	1	1	0	1	0	0	0	0	0	1	0	0	0	0	0	0	1	0	0	1	0	0	23.8	14.1	14	0	0	1	10	0	1	1	24	96	89
265	tNGS_Adopted	Respiratory_Critical_Care	0	0	0	1	0	55.8	0.03	1	1	1	1	1	0	0	0	0	0	0	0	0	1	1	1	1	0	1	0	0	1	0	1	0	0	0	19.4	0	4	0	1	1	9	0	1	0	21	74	48
266	Not_Adopted	Infectious_Diseases	0	0	0	0	0	68.9	37.82	0	1	1	1	0	1	1	1	1	1	1	0	0	1	1	0	0	0	0	0	0	0	0	0	0	0	0	7.2	5.5	12	0	6	0	0	0	1	0	18	120	70
267	tNGS_Adopted	Respiratory_Critical_Care	4	1	1	0	0	103.7	1.55	1	1	0	3	0	1	1	1	1	0	0	0	0	0	1	0	0	0	0	0	0	1	0	0	0	0	0	18.1	6.4	1	0	14	1	2	0	1	0	24	33	377
268	tNGS_Adopted	Infectious_Diseases	5	0	1	1	0	28.9	0.22	1	0	1	1	0	1	1	1	1	0	1	0	0	1	1	0	0	0	1	0	0	1	1	0	0	0	0	15.1	6.3	9	0	0	0	0	0	1	1	24	114	196
269	Not_Adopted	Infectious_Diseases	2	0	0	0	0	22.1	2.57	1	0	0	2	1	1	1	1	1	0	1	0	0	0	0	0	0	0	0	0	0	1	0	0	0	0	0	9.3	4.4	1	1	0	1	13	0	0	0	24	91	378
270	tNGS_Adopted	Respiratory_Critical_Care	1	0	0	0	0	246.1	1.31	1	0	1	1	1	1	1	1	1	1	1	1	0	1	1	0	1	0	1	0	0	1	0	1	0	0	0	5.3	7.5	2	0	0	0	0	0	1	1	27	32	206
271	tNGS_Adopted	Respiratory_Critical_Care	3	0	0	1	0	169.8	1.28	1	0	1	1	0	1	1	1	1	1	1	0	0	0	0	0	0	0	0	0	0	1	0	1	0	1	0	13.6	8.7	5	0	0	1	6	0	1	1	35	94	138
272	tNGS_Adopted	Other	3	0	0	0	0	47.7	0.3	1	0	1	0	0	1	1	1	1	0	1	0	0	1	1	0	1	1	1	0	0	1	0	0	1	0	0	14.4	3.9	2	0	0	0	0	0	1	1	18	67	151
273	Not_Adopted	Respiratory_Critical_Care	1	0	0	0	0	24	2.28	1	0	1	1	1	1	1	1	1	1	1	0	0	1	1	0	0	1	0	0	0	0	0	0	0	0	0	7.6	3.4	22	1	0	0	0	0	1	0	22	81	174
274	Not_Adopted	Other	4	0	0	1	0	84.6	1.06	1	0	1	0	0	0	0	0	0	0	0	0	0	1	1	0	0	0	0	0	0	0	0	0	0	0	0	4.2	5.8	9	1	0	0	0	0	0	0	18	37	168
275	Not_Adopted	Respiratory_Critical_Care	2	0	0	0	0	20.3	50	1	1	1	0	1	0	0	0	0	0	0	0	0	0	0	0	0	0	0	0	0	0	0	0	0	0	0	17.1	4.7	3	0	1	0	0	0	1	0	18	120	190
276	tNGS_Adopted	Respiratory_Critical_Care	4	0	0	0	0	61.3	0.06	1	0	1	0	0	0	0	0	0	0	0	0	0	0	1	0	0	0	0	0	0	1	0	0	1	0	0	12.1	1	2	0	0	0	0	0	1	1	30	61	106
277	Not_Adopted	Respiratory_Critical_Care	0	0	0	0	0	119.2	0.74	1	0	0	3	1	1	1	1	1	0	1	0	0	1	1	1	1	0	0	0	0	0	0	0	0	0	0	12.6	11.9	16	1	0	0	0	0	1	0	23	102	48
278	tNGS_Adopted	Other	3	0	1	0	0	27.4	2.56	1	1	1	1	0	1	1	1	1	1	0	1	0	1	1	1	0	0	0	1	0	0	0	0	0	0	0	9.2	14.4	10	0	3	0	0	0	1	0	29	62	220
279	Not_Adopted	Respiratory_Critical_Care	4	1	0	0	1	241.5	3.57	1	0	0	2	1	0	0	0	0	0	0	0	0	0	0	0	0	0	0	0	0	1	0	1	0	0	1	12	4	8	1	0	0	0	0	1	0	19	105	209
280	Not_Adopted	Other	1	1	1	0	0	31.9	0.38	1	1	1	1	0	1	1	0	1	0	1	0	0	1	1	1	0	1	0	0	0	1	0	0	0	0	0	13.9	11.6	13	0	15	0	0	1	1	0	18	100	146
281	tNGS_Adopted	Respiratory_Medicine	4	1	1	1	1	43.7	0.82	0	0	1	0	0	1	1	1	1	0	1	0	0	1	1	1	1	0	0	0	0	0	0	1	0	0	0	22.3	8.6	16	1	0	0	0	0	1	0	28	99	48
282	Not_Adopted	Respiratory_Critical_Care	5	0	1	0	0	76.1	23.44	1	0	0	2	1	1	1	0	1	0	0	0	0	1	1	0	0	0	1	0	0	1	0	0	0	0	0	11.6	2.4	10	0	0	0	0	0	0	1	22	49	198
283	Not_Adopted	Respiratory_Critical_Care	2	0	1	0	0	224.3	1.55	1	0	1	1	0	1	1	0	1	0	1	0	0	1	1	0	0	0	0	0	0	1	0	0	0	0	0	15	0.6	23	0	0	0	0	0	1	0	18	99	155
284	Not_Adopted	Other	0	0	0	0	0	212	0.02	1	0	1	1	1	1	1	1	1	1	1	0	0	1	1	1	0	0	0	0	0	1	0	1	0	0	0	19.7	17	2	1	0	0	0	0	1	0	21	83	142
285	Not_Adopted	Infectious_Diseases	2	0	0	0	0	26.8	1.01	1	0	0	2	1	1	1	0	1	1	1	0	1	1	1	0	0	0	0	0	0	0	0	0	0	0	0	21.6	9.5	1	0	0	0	0	1	1	1	24	71	243
286	Not_Adopted	Respiratory_Medicine	1	0	0	1	0	118.5	1.4	1	0	0	3	0	1	1	1	1	0	0	0	0	1	1	0	1	0	0	0	0	1	0	0	0	0	0	17.1	10	17	0	0	0	0	0	1	0	23	73	417
287	tNGS_Adopted	Other	1	1	0	0	0	105.5	2.47	1	1	1	1	1	1	1	0	1	0	1	0	0	1	1	1	0	0	1	0	0	1	0	0	1	0	0	8.3	6.2	3	0	3	1	1	0	1	0	32	82	233
288	Not_Adopted	Respiratory_Critical_Care	2	0	0	0	0	50.6	2.16	0	1	0	5	1	1	1	1	0	1	0	1	0	1	1	1	0	0	0	0	0	1	1	0	0	0	0	9.2	7	23	1	6	1	4	1	0	0	24	47	85
289	Not_Adopted	Respiratory_Critical_Care	2	0	1	0	0	21.6	0.2	1	0	1	1	0	1	1	1	0	0	1	0	0	1	1	1	0	0	0	0	0	0	0	0	0	0	0	13.2	1.5	18	0	0	1	5	1	1	0	28	43	343
290	Not_Adopted	Respiratory_Critical_Care	3	0	1	0	0	211.5	0.19	1	0	0	3	0	1	1	1	1	1	1	1	0	0	0	0	0	0	0	0	0	0	0	1	0	0	0	18.9	10	23	0	0	1	2	1	0	0	29	120	401
291	tNGS_Adopted	Other	3	0	0	0	1	119.5	3.55	1	1	1	1	0	1	1	1	1	0	1	0	0	0	0	0	0	0	0	0	0	0	1	0	0	0	0	19.4	10.3	7	0	1	0	0	0	1	0	23	55	239
292	tNGS_Adopted	Respiratory_Critical_Care	3	0	1	0	0	297.5	0.33	1	0	1	1	1	1	1	1	1	0	1	0	0	1	1	0	1	0	0	0	0	0	0	1	1	0	0	7.6	10.1	12	0	0	1	7	0	0	1	38	76	200
293	tNGS_Adopted	Other	1	0	1	0	0	69.8	0.37	1	0	1	0	1	1	0	1	1	1	1	1	0	1	1	0	1	0	0	0	0	1	0	0	0	0	1	10.9	4.5	6	0	0	0	0	1	1	1	18	87	90
294	Not_Adopted	Respiratory_Critical_Care	2	0	1	0	0	97.5	0.29	1	0	1	0	1	1	1	0	1	1	1	1	0	1	1	1	0	0	1	1	0	1	0	0	0	0	0	28.6	18.9	13	0	0	0	0	0	1	1	18	87	111
295	tNGS_Adopted	Respiratory_Critical_Care	1	0	0	0	0	63.4	12.58	1	0	1	0	0	1	1	1	1	1	1	1	0	1	1	0	0	0	0	0	0	1	0	1	0	0	0	14.1	14.2	11	0	0	0	0	0	1	1	18	76	154
296	tNGS_Adopted	Infectious_Diseases	3	0	0	1	0	25	80	1	1	0	4	0	1	1	1	1	1	0	0	0	1	1	0	0	1	0	0	0	1	0	0	0	0	0	12.5	7.5	10	1	1	0	0	0	1	0	24	66	60
297	Not_Adopted	Respiratory_Critical_Care	2	0	0	0	0	35.5	1.51	1	0	0	4	1	1	1	1	1	0	1	0	0	1	1	0	0	0	1	0	0	0	0	0	0	0	0	10.4	10.6	12	0	0	0	0	0	1	1	29	89	310
298	Not_Adopted	Respiratory_Critical_Care	2	1	0	0	0	86.8	0.12	1	0	0	4	0	1	1	1	1	1	0	0	0	0	0	0	0	0	0	0	0	0	0	1	0	0	0	14	4.4	26	1	0	0	0	0	1	0	23	83	179
299	tNGS_Adopted	Respiratory_Medicine	3	0	0	0	0	162.3	0.31	1	1	0	2	0	1	1	0	1	1	0	1	0	1	1	1	0	0	0	0	0	1	0	0	0	0	0	7.9	1.4	8	0	7	0	0	0	1	0	24	60	170
300	Not_Adopted	Infectious_Diseases	3	0	0	0	0	45.3	0.25	1	0	0	4	0	0	0	0	0	0	0	0	0	1	1	0	0	1	1	0	0	0	0	0	0	0	0	15.1	-0.1	8	0	0	0	0	0	1	1	18	77	66
301	tNGS_Adopted	Respiratory_Critical_Care	4	0	0	0	0	58.5	4.54	1	1	1	1	1	1	1	1	1	1	1	1	0	1	1	0	0	0	0	0	0	1	0	0	0	0	1	4.8	5	12	0	7	0	0	1	1	0	18	109	207
302	tNGS_Adopted	Respiratory_Critical_Care	5	1	1	0	0	162.2	1.39	1	0	1	1	1	1	1	0	1	0	1	0	0	0	0	0	0	0	0	0	0	1	0	0	0	0	0	13.8	-0.1	8	0	0	1	3	0	1	1	36	57	297
303	tNGS_Adopted	Respiratory_Critical_Care	0	0	0	0	0	56.5	0.34	1	1	0	2	1	1	1	1	1	0	1	0	0	1	1	1	1	0	0	0	0	1	1	0	0	0	0	10.9	2.8	7	0	12	0	0	1	1	0	18	88	225
304	Not_Adopted	Respiratory_Critical_Care	2	0	0	1	0	10.4	0.17	1	1	0	5	0	1	1	0	1	0	0	0	0	1	1	1	0	0	1	0	0	0	0	0	0	0	0	15.5	5.5	1	0	15	1	3	0	1	0	21	64	136
305	tNGS_Adopted	Infectious_Diseases	2	0	0	0	0	80.1	1.73	1	0	1	0	1	0	0	0	0	0	0	0	0	0	0	0	0	0	0	0	0	1	0	0	0	0	0	11.9	0.6	19	0	0	0	0	0	1	0	18	24	327
306	Not_Adopted	Respiratory_Critical_Care	1	1	0	1	0	58.3	0.03	1	0	0	3	0	1	1	1	1	0	1	0	0	1	1	0	0	0	0	0	0	1	0	0	0	0	0	17.7	4.6	3	0	0	1	10	0	1	1	27	42	359
307	tNGS_Adopted	Respiratory_Critical_Care	3	0	0	0	1	77.4	0.11	1	0	1	1	1	0	0	0	0	0	0	0	0	0	0	0	0	0	0	0	0	1	0	0	0	1	1	9.2	5.8	5	0	0	0	0	0	0	1	18	52	280
308	tNGS_Adopted	Infectious_Diseases	3	0	0	1	1	44.8	7.72	1	0	1	1	0	1	1	1	1	0	1	0	0	1	1	0	0	0	0	0	0	1	0	0	0	0	0	1.9	1	2	0	0	0	0	0	1	1	23	105	115
309	tNGS_Adopted	Respiratory_Critical_Care	1	0	0	1	0	103.1	6.55	1	1	1	0	1	1	1	1	1	1	1	1	0	0	1	0	0	0	0	0	0	1	1	0	0	0	0	14.2	3.2	8	0	8	1	4	0	1	0	23	101	346
310	Not_Adopted	Other	3	0	0	0	0	68.6	0.42	0	0	0	2	0	1	1	1	1	0	1	0	0	1	1	0	0	0	0	0	0	0	0	0	0	0	0	9.4	8.1	10	0	0	0	0	0	1	1	30	89	200
311	tNGS_Adopted	Respiratory_Critical_Care	4	0	0	1	0	131.3	0.41	1	0	1	0	1	1	1	1	1	0	1	0	0	0	0	0	0	0	0	0	0	0	0	0	1	0	0	14.1	-0.1	1	0	0	1	3	0	1	1	33	66	60
312	Not_Adopted	Respiratory_Critical_Care	0	0	1	0	0	141.7	3.45	0	0	1	0	0	1	1	1	1	0	1	0	0	0	0	0	0	0	0	0	0	1	0	0	0	1	0	16	11.2	2	0	0	0	0	1	1	1	18	94	238
313	Not_Adopted	Infectious_Diseases	1	0	0	1	0	73.6	5.37	1	1	0	4	0	1	1	1	1	1	1	1	0	0	0	0	0	0	0	0	0	0	0	0	0	1	0	20.7	9.2	8	0	6	0	0	0	1	0	24	28	196
314	tNGS_Adopted	Respiratory_Critical_Care	5	0	0	0	0	36.3	18.02	1	0	1	1	0	1	1	1	1	0	0	0	0	0	1	0	0	0	0	0	0	1	0	1	0	0	0	2.9	7	1	1	0	0	0	0	0	0	18	61	168
315	Not_Adopted	Respiratory_Medicine	0	0	0	0	0	129.9	0.49	1	0	0	3	1	1	1	1	1	1	1	1	0	0	0	0	0	0	0	1	0	0	0	0	0	0	0	7.2	0.5	14	0	0	0	0	0	0	1	28	74	226
316	tNGS_Adopted	Infectious_Diseases	3	1	0	0	1	84	2.49	0	1	0	2	1	1	1	1	1	1	0	0	1	0	1	0	0	0	0	0	0	1	0	0	1	0	0	7.4	-0.1	6	0	1	0	0	0	1	0	31	96	287
317	tNGS_Adopted	Respiratory_Critical_Care	2	0	0	0	0	17.9	0.28	1	1	0	3	0	1	1	0	1	1	0	0	1	0	0	0	0	0	0	0	1	1	0	0	0	0	0	9.9	4.6	14	0	3	1	1	0	1	0	24	68	258
318	tNGS_Adopted	Respiratory_Critical_Care	0	0	0	0	1	206.9	0.03	1	1	1	1	1	1	1	1	1	1	1	1	0	1	1	1	1	0	0	0	0	0	1	0	1	0	0	19	4.5	7	0	1	0	0	0	0	0	23	77	282
319	Not_Adopted	Respiratory_Critical_Care	1	0	0	0	0	35.6	4.92	1	0	0	2	1	1	1	1	1	1	1	0	0	0	0	0	0	0	0	0	0	0	0	0	1	0	0	20.5	9.5	4	0	0	0	0	0	0	1	18	70	143
320	tNGS_Adopted	Other	3	0	0	1	0	50.9	11.83	1	0	1	1	1	1	1	0	1	0	1	0	0	1	1	1	0	0	0	0	0	1	1	0	1	0	0	20.9	8.5	6	0	0	1	1	0	1	1	23	91	102
321	Not_Adopted	Respiratory_Medicine	2	0	0	1	0	46.5	0.16	1	1	1	0	1	1	1	0	1	0	1	0	0	0	0	0	0	0	0	0	0	0	0	0	0	0	0	16.6	1.8	12	0	12	0	0	0	1	0	24	80	388
322	tNGS_Adopted	Respiratory_Critical_Care	1	1	1	1	0	18.6	3.98	1	1	1	1	1	1	1	1	1	0	1	0	0	0	0	0	0	0	0	0	0	1	0	0	0	0	0	13.5	6.4	1	0	3	0	0	0	1	0	18	88	100
323	Not_Adopted	Respiratory_Critical_Care	0	0	0	0	0	93.4	0.25	1	0	1	1	1	1	1	1	1	0	1	0	0	0	1	0	0	0	0	0	0	0	0	0	0	0	0	6.1	10.8	18	0	0	1	16	0	1	0	24	120	221
324	tNGS_Adopted	Respiratory_Critical_Care	5	1	1	0	0	39.6	3.37	1	1	1	1	1	1	1	1	1	1	1	0	1	1	1	0	1	0	0	0	1	1	0	0	0	0	0	17.1	1.4	16	0	5	0	0	0	1	0	24	82	140
325	tNGS_Adopted	Respiratory_Critical_Care	0	0	1	0	0	123.8	0.65	1	0	0	4	0	0	0	0	0	0	0	0	0	1	1	1	0	0	0	0	0	0	1	1	0	0	1	20.9	2.2	16	0	0	0	0	0	1	0	25	87	311
326	tNGS_Adopted	Respiratory_Critical_Care	4	1	0	1	0	297.6	1.08	1	1	1	1	1	1	1	1	1	0	1	0	0	1	1	1	0	0	0	0	0	1	1	1	0	0	0	22.4	1.5	12	0	10	0	0	0	1	0	30	80	266
327	Not_Adopted	Respiratory_Critical_Care	1	0	1	0	1	26.3	0.03	1	0	1	1	0	1	1	1	1	1	1	1	0	1	1	0	0	1	0	0	0	0	0	0	0	0	0	9.8	2.3	1	0	0	0	0	1	0	1	31	60	178
328	tNGS_Adopted	Infectious_Diseases	2	0	0	0	0	34.5	0.19	1	0	1	0	1	1	1	1	1	0	1	0	0	0	0	0	0	0	0	0	0	1	0	0	0	1	0	15.5	8.5	14	0	0	0	0	0	1	1	19	110	158
329	Not_Adopted	Respiratory_Critical_Care	1	0	0	0	0	59.3	0.05	1	0	0	4	1	1	1	1	1	1	1	0	1	0	0	0	0	0	0	0	0	0	0	0	0	0	0	31.5	17	15	0	0	1	5	1	1	0	18	80	170
330	Not_Adopted	Respiratory_Critical_Care	2	0	0	1	0	30.1	0.06	1	0	0	3	0	1	1	1	1	1	1	1	0	1	1	1	1	0	0	0	0	0	1	0	0	0	0	18.5	13.1	10	0	0	0	0	0	1	1	28	104	48
331	Not_Adopted	Respiratory_Medicine	2	0	0	0	0	104.4	0.04	0	0	0	3	1	1	1	1	0	1	1	1	0	0	0	0	0	0	0	1	0	1	0	0	0	0	0	20.8	6	11	0	0	1	1	1	0	1	29	85	291
332	Not_Adopted	Respiratory_Medicine	1	1	0	0	1	17.3	1.33	1	0	1	0	0	1	1	1	1	1	0	1	0	0	0	0	0	0	0	0	0	0	0	0	0	0	0	22	10.5	17	0	0	0	0	0	1	0	21	81	48
333	Not_Adopted	Respiratory_Critical_Care	1	1	0	0	0	24.2	2.97	0	0	1	1	0	1	1	1	1	0	1	0	0	1	1	0	0	0	1	0	0	0	1	0	0	0	0	15	12.2	1	0	0	0	0	0	1	1	27	77	213
334	Not_Adopted	Respiratory_Critical_Care	3	0	0	0	0	82.1	0.02	1	0	1	0	1	1	1	0	1	0	1	0	0	1	1	0	1	0	1	0	0	1	1	1	0	0	0	14.7	1.2	18	0	0	1	12	0	1	0	36	60	215
335	tNGS_Adopted	Other	1	0	0	0	0	30.5	25.7	1	1	0	2	1	1	1	1	1	1	0	0	1	1	1	1	0	0	0	0	0	0	1	0	1	1	0	13.1	2.2	1	0	14	1	5	0	1	0	23	51	147
336	Not_Adopted	Respiratory_Critical_Care	2	1	0	0	0	44.6	0.23	0	0	0	3	0	1	1	1	1	1	1	1	0	1	1	1	0	0	0	1	0	1	1	0	0	0	0	6.7	6.3	9	0	0	0	0	0	0	1	26	52	215
337	tNGS_Adopted	Other	1	0	0	1	0	146.8	0.53	1	0	0	2	0	1	1	1	1	1	1	1	0	0	0	0	0	0	0	1	0	0	0	0	0	0	0	3.2	7.3	18	1	0	1	12	0	0	0	28	86	48
338	Not_Adopted	Respiratory_Critical_Care	4	0	0	0	0	17.7	0.99	1	0	1	0	0	1	1	0	1	1	0	0	0	1	1	1	0	1	0	0	0	1	0	0	0	0	0	18.6	10.9	13	0	0	0	0	0	0	1	39	76	106
339	tNGS_Adopted	Respiratory_Critical_Care	0	0	1	1	0	31.6	0.96	1	0	1	1	1	1	1	1	1	0	0	0	0	1	1	1	0	0	0	0	0	1	1	0	0	1	0	10.6	5	1	0	0	0	0	1	1	1	29	84	110
340	tNGS_Adopted	Other	1	1	1	0	0	33.8	0.25	1	0	1	1	1	0	0	0	0	0	0	0	0	0	1	0	0	0	0	0	0	1	0	0	0	0	0	19.8	10.5	2	0	0	0	0	0	0	1	18	100	381
341	Not_Adopted	Respiratory_Critical_Care	2	0	0	0	0	19.1	0.02	1	0	1	0	1	1	1	1	1	0	0	0	0	1	1	0	1	0	1	0	0	0	0	0	0	0	0	10.8	15.7	9	0	0	0	0	0	1	1	26	107	48
342	Not_Adopted	Other	5	1	1	0	0	120.8	0.25	0	0	1	1	1	1	1	1	1	1	1	1	0	1	1	1	0	0	1	0	0	0	0	0	0	0	0	8.2	9.2	20	0	0	1	14	0	1	0	26	66	369
343	Not_Adopted	Respiratory_Critical_Care	2	1	0	1	0	76.4	0.16	1	0	0	2	0	1	1	1	1	1	1	0	0	0	0	0	0	0	0	0	0	1	1	0	0	0	0	13.3	-0.1	13	0	0	0	0	0	1	1	22	96	386
344	Not_Adopted	Respiratory_Critical_Care	0	0	1	1	0	60.6	0.02	1	0	1	1	0	1	1	1	1	0	1	0	0	1	1	0	0	0	0	0	0	0	0	0	0	0	0	16.7	19.1	9	0	0	0	0	0	1	1	25	120	340
345	Not_Adopted	Infectious_Diseases	3	0	0	1	1	26.5	0.04	1	0	0	2	0	1	1	1	1	0	1	0	0	0	1	0	0	0	0	0	0	0	1	1	0	0	0	14.2	1.5	11	0	0	0	0	0	0	1	28	84	210
346	Not_Adopted	Respiratory_Critical_Care	2	0	0	0	0	18.9	0.04	1	0	1	1	1	1	1	1	1	1	1	0	0	1	1	1	0	1	1	0	0	0	0	0	1	0	0	8	9.8	17	1	0	0	0	0	1	0	18	33	168
347	Not_Adopted	Respiratory_Critical_Care	0	0	1	0	0	20.7	0.65	1	0	1	1	1	1	1	0	1	0	1	0	0	0	0	0	0	0	0	0	0	0	0	0	0	0	0	11.7	9.2	5	0	0	0	0	0	1	1	20	67	168
348	tNGS_Adopted	Respiratory_Critical_Care	0	0	0	1	0	54	12.14	1	0	1	0	0	1	1	1	1	0	1	0	0	0	0	0	0	0	0	0	0	1	0	0	0	0	0	9.7	4.8	5	0	0	0	0	0	1	1	22	85	332
349	Not_Adopted	Other	2	0	0	0	0	131.2	0.12	1	0	1	0	0	1	1	1	1	0	0	0	0	1	1	0	1	0	0	0	0	1	1	0	0	0	0	11.1	6.4	9	0	0	0	0	0	0	1	28	120	145
350	Not_Adopted	Respiratory_Critical_Care	2	0	0	0	0	28.5	0.02	1	0	0	4	0	1	1	1	1	0	1	0	0	0	1	0	0	0	0	0	0	1	0	0	0	0	0	15.9	6.2	16	0	0	0	0	1	0	0	30	114	209
351	Not_Adopted	Respiratory_Critical_Care	1	0	1	0	0	128.9	1.99	1	0	0	5	0	0	0	0	0	0	0	0	0	1	1	1	1	0	0	0	0	0	0	0	0	0	0	21.5	14.1	11	0	0	0	0	0	1	1	26	49	295
352	tNGS_Adopted	Respiratory_Medicine	0	0	0	0	0	138	0.29	1	0	0	2	0	1	1	1	1	0	0	0	0	0	0	0	0	0	0	0	0	1	0	0	1	0	0	7.5	4	7	1	0	0	0	0	1	0	24	65	317
353	tNGS_Adopted	Other	3	0	0	0	0	34.4	0.1	1	0	0	2	1	1	1	1	1	0	1	0	0	1	1	1	0	1	1	0	0	1	0	0	0	1	0	8.8	8.5	16	0	0	1	4	0	1	0	20	64	343
354	Not_Adopted	Respiratory_Medicine	2	0	1	0	0	285.9	0.19	1	1	0	4	0	1	1	1	1	1	1	0	0	0	0	0	0	0	0	0	0	0	0	1	0	0	0	9.1	6.1	6	0	5	0	0	0	1	0	34	62	290
355	Not_Adopted	Respiratory_Critical_Care	5	1	0	0	0	29.4	0.09	1	0	0	3	0	1	1	1	1	0	0	0	0	0	0	0	0	0	0	0	0	0	0	0	0	0	0	25.4	3.1	21	0	0	0	0	0	1	0	24	93	181
356	Not_Adopted	Other	2	0	0	0	0	46.6	16.78	1	0	0	2	1	0	0	0	0	0	0	0	0	0	0	0	0	0	0	0	0	1	0	0	0	0	0	21.7	12.9	21	0	0	0	0	0	1	0	25	56	103
357	Not_Adopted	Respiratory_Medicine	0	0	0	0	0	55.6	0.52	1	0	1	0	0	1	1	1	1	0	1	0	0	1	1	0	0	0	0	0	0	1	0	0	0	0	0	11.4	3.3	13	0	0	0	0	0	0	1	34	54	249
358	tNGS_Adopted	Respiratory_Critical_Care	5	1	0	0	0	106.8	2.87	1	0	0	5	0	1	1	1	1	0	0	0	0	1	1	0	1	0	0	0	0	0	1	0	0	0	0	10.8	7.5	9	0	0	0	0	0	1	1	33	77	227
359	Not_Adopted	Other	0	1	0	0	0	80.3	3.41	1	0	1	1	1	1	1	0	1	1	1	0	0	0	0	0	0	0	0	0	0	1	0	0	1	0	0	12.1	13.4	1	0	0	0	0	0	1	1	18	37	132
360	tNGS_Adopted	Respiratory_Critical_Care	2	0	0	1	0	71.8	4.33	1	0	0	2	1	1	1	0	1	0	1	0	0	0	0	0	0	0	0	0	0	1	1	0	0	0	0	13.4	7.6	10	0	0	0	0	0	0	1	25	62	212
361	tNGS_Adopted	Respiratory_Critical_Care	3	0	0	1	0	50.8	0.08	1	1	1	0	1	1	1	1	1	0	1	0	0	1	1	1	0	0	0	0	0	1	1	1	0	0	0	12.9	6.4	8	0	8	1	5	0	1	0	19	106	181
362	Not_Adopted	Infectious_Diseases	0	1	0	0	0	145.9	0.08	1	0	1	1	1	1	1	1	1	0	1	0	0	0	0	0	0	0	0	0	0	1	0	1	0	0	0	20.6	-0.1	9	0	0	0	0	0	0	1	26	34	355
363	tNGS_Adopted	Infectious_Diseases	3	1	0	1	0	87.2	0.04	1	0	0	2	0	1	1	1	1	0	1	0	0	0	0	0	0	0	0	0	0	1	0	0	0	0	0	14.1	-0.1	8	0	0	1	11	0	1	1	33	77	267
364	Not_Adopted	Respiratory_Critical_Care	4	0	0	0	0	33.9	0.02	1	0	1	1	1	1	1	1	1	1	1	1	0	0	0	0	0	0	0	0	0	0	0	0	0	0	0	14.9	-0.1	11	0	0	0	0	0	1	1	18	54	282
365	tNGS_Adopted	Respiratory_Critical_Care	3	1	0	0	1	92.8	1.27	0	1	0	2	0	1	1	1	1	0	0	0	0	0	0	0	0	0	0	0	0	1	0	0	0	0	0	11	8.8	14	0	8	0	0	0	1	0	24	26	134
366	tNGS_Adopted	Respiratory_Medicine	5	0	0	0	0	30.5	14.56	1	0	1	1	0	0	0	0	0	0	0	0	0	1	1	1	1	0	0	0	0	1	0	0	0	0	0	9.1	11.1	11	0	0	1	7	0	1	1	32	61	48
367	Not_Adopted	Respiratory_Critical_Care	0	0	0	1	0	54.5	0.03	1	1	1	0	0	0	0	0	0	0	0	0	0	1	1	0	1	0	1	0	0	0	1	0	0	0	0	25.2	2.9	10	0	16	0	0	0	1	0	24	112	289
368	tNGS_Adopted	Respiratory_Critical_Care	3	0	1	0	0	25.3	0.71	1	0	1	0	0	1	1	1	1	0	0	0	0	1	1	1	0	0	0	0	0	1	1	0	0	0	0	14.7	-0.1	8	0	0	1	8	0	1	1	29	65	144
369	tNGS_Adopted	Respiratory_Critical_Care	2	0	0	1	1	80.9	12.94	1	0	1	1	1	1	1	1	1	0	0	0	0	1	1	1	0	0	0	0	0	1	0	0	0	0	1	11.4	7.9	5	0	0	0	0	0	0	1	18	90	48
370	tNGS_Adopted	Respiratory_Critical_Care	2	0	1	1	0	242.1	0.42	1	0	1	1	0	0	0	0	0	0	0	0	0	0	0	0	0	0	0	0	0	1	0	0	0	0	0	1.9	6.9	9	0	0	0	0	0	1	1	18	53	183
371	tNGS_Adopted	Respiratory_Critical_Care	2	0	0	1	0	233.7	2.14	1	1	1	1	1	1	1	1	1	0	1	0	0	0	1	0	0	0	0	0	0	1	0	0	0	0	0	11.5	3	15	0	1	0	0	0	0	0	20	91	281
372	Not_Adopted	Infectious_Diseases	5	0	0	0	0	78.4	0.89	1	0	1	1	1	1	1	1	1	0	0	0	0	1	1	0	0	1	0	0	0	1	0	0	0	0	0	5.8	11.2	16	0	0	0	0	0	0	0	31	90	249
373	tNGS_Adopted	Respiratory_Critical_Care	2	1	1	0	0	68.3	0.81	1	0	1	0	0	1	1	1	1	0	1	0	0	1	1	1	1	0	0	0	0	1	0	0	0	0	0	17	5.5	9	0	0	0	0	0	1	1	36	64	296
374	Not_Adopted	Infectious_Diseases	2	0	0	0	0	146.2	0.27	1	1	1	1	0	1	1	1	1	1	1	1	0	0	0	0	0	0	0	0	0	0	0	0	0	0	0	6.3	19.4	19	0	7	0	0	0	0	0	25	63	395
375	Not_Adopted	Respiratory_Critical_Care	4	0	0	0	0	138.8	1.54	1	0	1	1	1	1	1	1	1	0	1	0	0	1	1	0	0	0	0	0	0	1	0	0	1	0	0	17.8	-0.1	15	0	0	0	0	0	1	0	30	63	172
376	Not_Adopted	Infectious_Diseases	2	1	0	0	0	93.7	0.18	1	1	0	5	0	1	1	1	1	1	0	1	0	1	1	0	1	0	1	0	0	0	0	0	0	0	0	35.2	9.2	19	0	9	0	0	0	1	0	44	76	48
377	tNGS_Adopted	Infectious_Diseases	5	0	0	0	0	125.1	0.31	1	1	1	1	1	1	1	1	1	0	1	0	0	0	0	0	0	0	0	0	0	0	1	1	1	0	0	13.2	2.6	17	0	3	1	7	0	0	0	28	56	149
378	Not_Adopted	Other	0	0	1	0	0	31.9	1.46	1	0	0	5	1	1	1	1	1	1	1	0	0	0	0	0	0	0	0	0	0	0	1	0	0	0	0	19.7	0.1	15	0	0	0	0	0	0	0	27	63	137
379	tNGS_Adopted	Other	0	0	0	0	0	450	1.01	1	0	0	4	0	1	1	1	0	0	1	0	0	0	0	0	0	0	0	0	0	0	0	0	1	1	0	10.4	2.8	9	0	0	0	0	0	0	1	21	50	273
380	Not_Adopted	Respiratory_Critical_Care	1	0	0	0	0	61.8	0.75	1	0	0	2	1	0	0	0	0	0	0	0	0	1	1	0	0	0	0	0	0	0	0	0	0	0	0	10.3	7.6	17	1	0	0	0	0	1	0	18	57	48
381	Not_Adopted	Respiratory_Critical_Care	2	0	0	0	1	38.7	0.04	0	0	0	3	1	1	1	0	1	1	0	0	0	0	0	0	0	0	0	0	0	1	0	0	0	0	0	6.2	11.1	3	0	0	0	0	0	0	1	25	92	253
382	tNGS_Adopted	Respiratory_Medicine	3	0	0	0	0	159.5	2.11	1	0	0	3	0	1	1	1	1	1	0	1	0	1	1	0	0	0	0	1	0	1	0	0	0	0	0	18.4	8.5	4	0	0	1	8	0	1	1	18	106	220
383	Not_Adopted	Other	1	0	0	0	0	78.8	1.17	1	0	0	2	0	1	1	1	1	0	0	0	0	0	0	0	0	0	0	0	0	0	0	0	1	0	0	13.7	5.3	16	0	0	1	11	0	1	0	26	105	329
384	Not_Adopted	Respiratory_Critical_Care	0	0	1	0	0	107.1	5.54	1	0	1	1	1	1	1	1	1	1	1	0	1	1	1	1	0	0	1	0	0	1	0	0	0	0	0	14	15.9	2	0	0	0	0	0	1	1	21	67	241
385	tNGS_Adopted	Respiratory_Critical_Care	3	0	1	0	0	84.8	5.26	1	0	1	1	1	1	1	0	0	1	0	0	0	0	0	0	0	0	0	0	0	1	0	0	0	0	1	21.3	10.6	10	0	0	1	1	0	1	1	21	77	300
386	Not_Adopted	Respiratory_Critical_Care	0	0	1	0	0	8.2	0.23	1	0	1	0	0	1	1	0	1	0	0	0	0	1	1	0	0	0	0	0	0	1	0	0	0	0	0	14.7	5.1	5	0	0	0	0	1	1	1	25	112	255
387	tNGS_Adopted	Infectious_Diseases	4	0	0	1	1	94.3	6.82	1	1	0	2	0	1	1	1	1	1	1	0	0	0	0	0	0	0	0	0	0	0	0	0	1	1	0	11.9	6.7	11	0	4	0	0	0	1	0	18	114	262
388	tNGS_Adopted	Respiratory_Medicine	4	0	0	1	0	32.2	0.63	1	0	1	1	1	1	1	0	1	0	1	0	0	1	1	1	0	0	0	0	0	0	0	0	1	0	0	14.4	10.7	10	0	0	0	0	0	0	1	27	83	151
389	tNGS_Adopted	Respiratory_Critical_Care	1	0	0	0	0	269.6	3.55	1	1	1	1	0	1	1	0	1	1	1	0	0	1	1	0	0	0	1	0	0	0	1	1	0	0	0	21.5	8.1	19	0	6	0	0	0	1	0	19	95	271
390	tNGS_Adopted	Respiratory_Critical_Care	0	0	0	0	0	29	1.8	1	0	0	5	1	0	0	0	0	0	0	0	0	0	0	0	0	0	0	0	0	1	1	1	0	0	0	14.2	2.6	8	0	0	1	11	0	1	1	22	50	159
391	tNGS_Adopted	Respiratory_Critical_Care	2	1	0	0	0	73.9	1.71	1	0	1	1	0	0	0	0	0	0	0	0	0	1	1	1	0	0	0	0	0	1	0	0	0	0	0	11.4	6.8	1	0	0	0	0	0	1	1	19	120	223
392	tNGS_Adopted	Other	2	0	1	0	1	57	0.27	1	0	1	1	0	1	1	1	1	1	1	1	0	1	1	0	0	0	1	0	0	1	0	0	1	0	0	23	10.9	14	0	0	0	0	0	1	1	31	32	294
393	tNGS_Adopted	Respiratory_Critical_Care	2	0	1	0	0	234.3	1.03	1	0	1	1	0	1	1	1	1	0	1	0	0	1	1	1	0	0	1	0	0	1	0	0	0	0	0	8.4	4.7	4	0	0	0	0	1	0	1	18	78	167
394	Not_Adopted	Respiratory_Critical_Care	2	0	0	0	1	189.1	0.54	1	0	0	2	0	1	1	0	1	0	0	0	0	0	0	0	0	0	0	0	0	0	0	0	0	0	0	22.4	9.3	20	0	0	0	0	0	1	0	22	75	141
395	tNGS_Adopted	Respiratory_Critical_Care	2	1	0	0	0	160.7	1.06	1	1	1	1	1	1	1	1	1	0	1	0	0	1	1	0	0	0	1	0	0	0	0	0	0	0	0	15.4	5.1	6	0	2	0	0	0	1	0	22	63	181
396	tNGS_Adopted	Respiratory_Critical_Care	1	1	0	0	0	237.4	0.22	1	0	0	3	1	1	1	0	1	1	1	1	0	0	0	0	0	0	0	0	0	1	0	0	1	1	0	13.8	2.6	13	0	0	0	0	0	1	1	24	83	220
397	tNGS_Adopted	Infectious_Diseases	2	1	0	0	0	47.7	0.35	1	1	1	1	0	1	1	1	1	0	0	0	0	1	1	1	0	0	0	0	0	1	0	0	0	0	0	19	7.6	18	0	5	0	0	0	1	0	18	71	245
398	tNGS_Adopted	Respiratory_Medicine	5	1	0	0	0	79.6	2.84	1	1	1	0	0	1	1	1	1	0	0	0	0	0	1	0	0	0	0	0	0	1	0	0	0	0	0	20.7	3.2	17	0	3	0	0	0	1	0	18	39	135
399	tNGS_Adopted	Respiratory_Critical_Care	1	0	0	0	0	44.1	0.25	1	1	0	2	0	1	1	1	1	0	0	0	0	1	1	0	0	0	1	0	0	1	1	0	0	0	0	18.1	9.8	11	0	4	0	0	0	1	0	26	107	235
400	tNGS_Adopted	Other	1	1	0	0	1	279.5	7.83	0	0	1	0	0	1	0	0	1	1	1	1	0	1	1	1	0	0	0	0	0	1	0	0	0	0	0	5.1	1.2	19	0	0	1	5	0	1	0	28	68	245
401	Not_Adopted	Respiratory_Critical_Care	0	0	0	0	0	53.4	0.02	1	0	1	1	1	1	1	1	1	1	1	0	1	0	0	0	0	0	0	0	1	0	0	0	0	0	0	6.4	3.2	8	0	0	0	0	0	0	1	27	71	337
402	Not_Adopted	Other	1	0	0	0	0	9.9	0.02	1	0	1	0	1	1	1	1	1	1	0	0	0	1	1	1	1	0	1	0	0	1	0	0	0	0	0	20.1	9.6	13	0	0	0	0	0	1	1	25	103	121
403	tNGS_Adopted	Respiratory_Critical_Care	1	0	0	0	1	187.8	1.43	1	1	0	2	1	1	1	1	1	0	0	0	0	1	1	1	1	1	1	0	0	1	1	0	0	1	0	19.1	7.7	3	0	6	0	0	0	1	0	20	77	192
404	Not_Adopted	Respiratory_Critical_Care	4	0	0	0	0	19.7	0.03	1	0	0	2	0	1	1	1	1	1	1	1	0	0	1	0	0	0	0	0	0	1	0	0	0	0	0	19.6	4.7	6	0	0	0	0	0	1	1	24	96	316
405	tNGS_Adopted	Respiratory_Critical_Care	4	0	0	1	0	55.9	0.05	1	1	0	2	0	1	1	1	1	1	1	1	0	0	0	0	0	0	0	0	0	1	0	0	0	0	0	22.5	-0.1	5	0	3	0	0	1	1	0	20	78	405
406	tNGS_Adopted	Respiratory_Critical_Care	0	0	0	0	0	61.7	1.22	0	1	1	1	1	1	1	1	1	0	1	0	0	1	1	1	0	0	0	0	0	1	1	1	0	0	0	16.1	5.4	5	0	7	0	0	1	1	0	26	88	250
407	tNGS_Adopted	Respiratory_Critical_Care	3	0	1	1	1	45.5	4.82	1	1	0	2	0	1	1	1	1	0	1	0	0	1	1	1	0	0	0	0	0	1	1	0	0	1	0	11.5	-0.1	1	0	1	0	0	1	1	0	23	95	337
408	Not_Adopted	Respiratory_Medicine	0	0	0	0	0	47.5	0.59	0	1	0	3	0	0	0	0	0	0	0	0	0	1	1	0	0	0	0	0	0	1	1	0	0	0	0	14.6	14.5	2	0	12	0	0	0	1	0	25	73	188
409	Not_Adopted	Other	1	1	1	0	1	39.6	0.34	1	0	0	4	1	1	1	1	0	0	0	0	0	1	1	0	0	0	1	0	0	0	1	0	0	0	0	7.9	6.6	6	0	0	0	0	0	0	1	18	98	296
410	Not_Adopted	Other	2	0	0	0	0	143.1	3.03	0	0	0	2	1	0	0	0	0	0	0	0	0	1	1	0	1	0	1	0	0	1	0	0	0	0	0	7.3	10.4	3	0	0	0	0	0	1	1	24	85	338
411	tNGS_Adopted	Respiratory_Critical_Care	4	1	0	0	0	65.9	2.01	1	0	1	0	0	1	1	1	1	0	0	0	0	1	1	1	0	0	0	0	0	1	0	0	0	0	0	8.4	3.8	20	0	0	0	0	0	1	0	18	110	121
412	Not_Adopted	Respiratory_Critical_Care	1	0	0	1	0	336.9	0.04	1	1	1	0	0	0	0	0	0	0	0	0	0	0	0	0	0	0	0	0	0	0	0	0	0	0	0	18.4	15.1	9	0	7	1	10	0	0	0	29	99	158
413	tNGS_Adopted	Infectious_Diseases	4	0	0	0	0	394.8	0.11	0	1	0	2	1	1	1	1	1	0	1	0	0	1	1	0	1	1	1	1	1	1	0	1	0	1	0	3.8	11.8	3	1	8	0	0	0	1	0	20	67	197
414	Not_Adopted	Respiratory_Critical_Care	2	0	0	0	1	160	0.38	1	1	0	3	0	0	0	0	0	0	0	0	0	1	1	0	0	0	0	0	0	0	0	0	0	0	0	13.8	10.7	16	0	1	0	0	0	0	0	18	78	269
415	Not_Adopted	Respiratory_Medicine	2	0	0	1	1	208.7	1.36	1	0	0	4	0	1	1	1	1	0	0	0	0	1	1	1	0	0	0	0	0	0	0	0	0	0	0	17.4	0.2	10	0	0	0	0	0	1	1	18	84	256
416	tNGS_Adopted	Respiratory_Critical_Care	0	0	1	0	0	50.8	0.56	1	1	1	1	0	1	1	0	1	0	1	0	0	1	1	1	1	0	0	0	0	1	0	0	1	0	0	4.7	9.6	11	0	8	0	0	0	0	0	32	79	324
417	Not_Adopted	Other	3	0	0	0	0	10.3	1.47	1	0	1	1	1	1	1	1	1	1	1	0	0	0	0	0	0	0	0	0	0	0	1	0	0	0	0	12.5	3.7	14	1	0	0	0	0	1	0	18	42	115
418	tNGS_Adopted	Respiratory_Critical_Care	0	0	0	0	0	329.8	0.29	1	1	1	1	1	1	1	1	1	0	1	0	0	0	0	0	0	0	0	0	0	0	1	0	0	0	0	13.4	0.5	15	0	1	0	0	0	1	0	18	120	98
419	Not_Adopted	Respiratory_Critical_Care	3	0	0	1	0	53.2	0.31	1	0	1	1	0	0	0	0	0	0	0	0	0	0	1	0	0	0	0	0	0	0	0	0	0	0	0	2	4.9	17	0	0	0	0	0	1	0	22	115	309
420	Not_Adopted	Respiratory_Critical_Care	4	1	0	0	0	117.9	1.48	1	0	1	1	1	1	1	1	1	0	1	0	0	0	0	0	0	0	0	0	0	0	0	0	0	0	0	15.6	4.7	13	0	0	0	0	0	0	1	18	65	83
421	tNGS_Adopted	Infectious_Diseases	1	1	0	0	0	84.8	0.72	1	0	0	2	1	1	1	1	1	1	1	1	0	0	0	0	0	0	0	1	0	1	0	0	1	0	0	12.3	4.8	6	1	0	0	0	0	0	0	30	52	110
422	Not_Adopted	Respiratory_Critical_Care	1	0	0	1	0	94.7	0.49	1	0	0	2	0	1	1	1	1	0	1	0	0	1	1	0	0	1	0	0	0	0	0	0	0	0	0	17.2	7.1	11	0	0	0	0	1	1	1	20	96	227
423	tNGS_Adopted	Respiratory_Critical_Care	4	0	1	1	0	61.8	0.54	0	0	1	1	1	1	1	1	1	1	1	0	0	1	1	0	0	0	1	0	0	0	0	0	0	0	0	12	2.8	5	0	0	0	0	0	1	1	18	113	230
424	tNGS_Adopted	Infectious_Diseases	1	0	1	0	0	113.1	0.19	1	0	1	1	1	1	1	1	1	0	1	0	0	1	1	1	0	1	1	0	0	0	0	0	0	0	0	17	-0.1	11	0	0	0	0	0	1	1	18	60	269
425	Not_Adopted	Respiratory_Critical_Care	3	0	0	0	0	11.9	0.14	0	1	1	0	0	1	1	0	1	1	1	1	0	1	1	0	1	0	0	1	0	1	1	0	0	0	0	22.4	2.7	12	0	1	0	0	0	1	0	21	103	204
426	tNGS_Adopted	Respiratory_Critical_Care	4	0	0	1	0	129.6	0.07	1	0	1	1	0	1	1	0	1	1	1	1	0	0	0	0	0	0	0	0	0	1	0	0	0	0	0	17	18.1	13	0	0	0	0	0	1	1	30	120	114
427	tNGS_Adopted	Respiratory_Critical_Care	2	1	0	1	0	43.1	1.15	1	0	1	1	0	1	1	1	1	1	1	1	0	1	1	0	0	0	0	1	0	1	1	1	0	0	0	14.2	11.3	4	0	0	0	0	1	1	1	33	29	234
428	Not_Adopted	Infectious_Diseases	1	1	0	0	1	74.6	6.2	1	0	0	2	0	0	0	0	0	0	0	0	0	0	0	0	0	0	0	0	0	0	0	0	0	0	0	11.1	13	13	0	0	0	0	0	1	1	18	38	304
429	tNGS_Adopted	Infectious_Diseases	0	1	0	1	0	46.2	1.72	1	1	0	3	1	1	1	0	0	0	1	0	0	0	0	0	0	0	0	0	0	0	0	0	0	0	0	20.1	8.7	1	0	3	0	0	0	0	0	28	56	128
430	Not_Adopted	Other	4	1	0	0	0	22.1	0.97	1	0	0	4	1	0	0	0	0	0	0	0	0	1	1	1	0	0	0	0	0	0	0	0	0	0	0	20.4	10.3	12	0	0	0	0	0	0	1	18	75	65
431	tNGS_Adopted	Infectious_Diseases	4	1	1	0	0	36.8	0.15	0	0	1	1	0	1	1	1	1	0	0	0	0	0	0	0	0	0	0	0	0	1	0	0	0	0	0	10.8	5.2	24	0	0	0	0	0	1	0	18	68	162
432	tNGS_Adopted	Respiratory_Medicine	5	0	0	1	0	93.8	0.7	1	1	1	1	1	1	1	1	1	0	0	0	0	1	1	0	0	0	0	0	0	0	0	0	0	1	0	14.4	11.2	2	0	8	1	3	0	1	0	18	71	64
433	tNGS_Adopted	Respiratory_Critical_Care	2	0	0	0	0	56.3	0.21	1	1	0	4	1	1	1	1	1	1	1	1	0	0	0	0	0	0	0	1	0	0	0	0	1	1	0	19.1	-0.1	1	1	9	1	9	0	1	0	22	39	230
434	tNGS_Adopted	Respiratory_Critical_Care	2	0	0	1	0	106.5	0.55	1	0	0	3	0	1	1	1	1	0	1	0	0	0	0	0	0	0	0	0	0	1	0	0	0	1	0	16.4	1.1	14	0	0	0	0	0	1	1	21	77	292
435	tNGS_Adopted	Respiratory_Critical_Care	1	0	0	0	0	121.5	4.19	1	1	1	1	1	1	1	1	1	0	1	0	0	1	1	0	0	0	0	0	0	0	0	1	0	0	0	10.4	2.2	8	0	9	0	0	0	1	0	30	97	121
436	Not_Adopted	Respiratory_Critical_Care	1	1	0	0	0	26.4	0.28	1	0	1	1	1	1	0	1	1	0	0	0	0	0	0	0	0	0	0	0	0	0	0	1	0	0	0	10	9.2	10	1	0	0	0	0	1	0	27	70	207
437	tNGS_Adopted	Infectious_Diseases	4	0	0	0	0	55.8	6.99	1	0	0	4	0	1	1	1	1	0	1	0	0	0	0	0	0	0	0	0	0	1	0	0	0	0	0	8.5	3.2	18	0	0	0	0	0	1	0	26	107	235
438	tNGS_Adopted	Other	3	1	0	1	0	48.3	9.64	1	0	0	2	0	0	0	0	0	0	0	0	0	1	1	1	0	0	0	0	0	1	0	0	1	0	0	17.1	2.7	20	0	0	0	0	0	1	0	31	42	68
439	Not_Adopted	Respiratory_Critical_Care	2	0	0	0	0	102.7	0.02	0	0	0	3	1	1	1	1	1	0	1	0	0	0	0	0	0	0	0	0	0	0	1	0	1	0	0	13.8	9	6	0	0	0	0	0	1	1	28	95	137
440	tNGS_Adopted	Infectious_Diseases	2	0	0	0	0	111.6	0.37	1	0	0	3	1	1	1	1	0	0	1	0	0	0	0	0	0	0	0	0	0	1	0	1	0	0	0	13.9	-0.1	4	0	0	0	0	0	1	1	30	55	194
441	Not_Adopted	Respiratory_Medicine	2	1	0	0	0	43	4.98	0	0	1	1	0	1	1	1	1	1	1	0	0	0	1	0	0	0	0	0	0	0	1	0	0	0	0	7.5	7.8	20	0	0	0	0	0	1	0	21	106	132
442	tNGS_Adopted	Respiratory_Critical_Care	0	0	0	1	0	65.2	0.7	1	0	1	0	1	1	1	1	1	1	1	1	0	1	1	1	0	0	1	0	0	1	0	0	0	0	0	12.6	5.1	6	0	0	0	0	0	1	1	30	63	107
443	tNGS_Adopted	Respiratory_Critical_Care	1	0	0	1	0	157	0.08	1	1	1	1	0	1	1	1	1	1	1	1	0	1	1	0	1	0	1	0	0	1	0	0	0	0	0	8.6	6.3	5	0	6	0	0	0	0	0	18	68	145
444	tNGS_Adopted	Infectious_Diseases	3	0	0	0	0	27.7	1.64	0	1	1	0	0	1	1	1	1	1	1	0	0	1	1	0	1	0	0	0	0	1	1	0	0	0	0	6.4	2.3	13	0	8	0	0	1	1	0	18	50	252
445	Not_Adopted	Respiratory_Critical_Care	2	0	0	0	0	35.7	0.09	0	1	1	0	0	1	1	1	1	1	0	0	1	1	1	1	0	0	1	0	0	0	0	0	0	0	0	16.2	1.2	10	0	7	0	0	0	0	0	18	120	124
446	tNGS_Adopted	Respiratory_Critical_Care	0	1	0	1	1	52	1.29	1	0	1	1	1	0	0	0	0	0	0	0	0	0	0	0	0	0	0	0	0	0	1	0	0	0	0	11.9	10	13	0	0	0	0	0	0	1	24	99	121
447	tNGS_Adopted	Other	3	0	0	0	0	110.5	0.05	1	1	1	1	1	1	1	1	1	0	1	0	0	0	0	0	0	0	0	0	0	1	0	0	0	0	0	10.2	4.3	7	0	7	0	0	0	1	0	26	60	193
448	Not_Adopted	Other	1	0	0	0	0	15.2	0.04	1	0	0	2	0	1	1	1	1	1	1	1	0	1	1	1	0	0	0	0	0	1	0	0	1	0	0	17.2	12.8	21	0	0	0	0	0	0	0	30	48	237
449	tNGS_Adopted	Respiratory_Medicine	2	0	0	0	0	177.2	0.53	1	0	1	1	1	1	1	1	1	0	1	0	0	1	1	0	0	0	0	0	0	1	0	1	0	0	0	13.1	8.9	10	0	0	0	0	0	1	1	26	24	109
450	Not_Adopted	Infectious_Diseases	2	1	0	0	0	35.1	11	1	0	1	1	1	1	1	1	1	0	1	0	0	1	1	0	0	1	0	0	0	0	0	0	0	0	0	21.4	8.2	12	0	0	0	0	0	1	1	21	95	234
451	tNGS_Adopted	Respiratory_Critical_Care	4	0	0	0	1	28.8	0.58	1	0	0	2	0	1	1	1	1	1	1	1	0	1	1	1	1	0	0	0	0	1	1	1	0	1	0	18.1	9.1	3	1	0	1	10	0	0	0	25	67	169
452	Not_Adopted	Respiratory_Critical_Care	4	0	0	1	0	75.3	0.15	1	0	0	5	0	1	1	1	1	0	0	0	0	1	1	0	0	0	0	0	0	1	0	1	0	0	0	16.6	6	12	0	0	0	0	0	1	1	20	73	143
453	Not_Adopted	Other	1	1	1	0	0	66	0.02	1	0	1	1	1	1	1	1	1	1	1	1	0	0	0	0	0	0	0	0	0	1	0	1	0	0	0	8.4	10.9	17	0	0	0	0	0	1	0	27	96	305
454	tNGS_Adopted	Respiratory_Critical_Care	1	0	0	1	1	68.4	0.09	1	0	1	1	1	1	1	0	1	1	0	1	0	1	1	1	1	0	0	0	0	1	1	0	0	0	0	6.6	0.9	9	0	0	0	0	0	1	1	44	96	48
455	tNGS_Adopted	Respiratory_Critical_Care	1	0	0	0	1	27.8	7.23	1	1	1	1	1	1	1	1	1	0	0	0	0	1	1	0	0	1	0	0	0	1	0	1	0	0	0	10.2	7.3	9	0	16	0	0	0	1	0	20	76	169
456	tNGS_Adopted	Respiratory_Critical_Care	2	0	0	0	1	116.5	20.74	1	1	0	4	1	1	1	1	0	0	1	0	0	1	1	0	1	0	0	0	0	1	1	0	0	0	0	12.7	7.5	15	0	13	0	0	0	1	0	18	103	230
457	tNGS_Adopted	Infectious_Diseases	1	0	0	1	0	300.4	0.2	1	0	1	0	1	1	1	1	1	1	1	0	1	1	1	1	0	0	0	0	0	0	0	0	0	0	0	22.4	9.9	22	1	0	0	0	0	1	0	28	106	109
458	Not_Adopted	Respiratory_Critical_Care	2	0	0	0	0	56.9	9.12	0	1	1	1	0	1	1	1	1	0	1	0	0	1	1	1	1	0	0	0	0	0	1	0	0	0	0	21.1	10	26	1	4	0	0	0	1	0	18	57	185
459	tNGS_Adopted	Respiratory_Critical_Care	2	0	1	0	0	256.5	0.02	0	0	1	1	0	1	1	0	1	0	1	0	0	0	0	0	0	0	0	0	0	1	0	1	0	0	0	6.9	6	10	0	0	0	0	0	1	1	30	59	48
460	Not_Adopted	Other	2	0	1	1	0	18.9	1.38	0	0	1	0	0	1	1	1	1	0	1	0	0	0	0	0	0	0	0	0	0	0	1	0	1	0	0	11.8	10.6	13	1	0	0	0	0	0	0	28	94	311
461	Not_Adopted	Other	3	1	0	0	0	44.4	0.85	1	0	0	2	0	1	1	0	1	1	1	1	0	0	0	0	0	0	0	0	0	1	0	0	0	0	0	12.9	13.8	7	1	0	0	0	0	0	0	31	79	263
462	tNGS_Adopted	Respiratory_Medicine	5	1	0	1	0	18.2	4.03	0	0	0	2	0	1	1	1	0	1	1	1	0	0	0	0	0	0	0	1	0	0	0	1	0	0	0	15.3	10.3	4	0	0	0	0	0	1	1	33	103	546
463	tNGS_Adopted	Respiratory_Critical_Care	4	1	0	0	0	69.8	0.66	1	0	0	3	1	0	0	0	0	0	0	0	0	1	1	1	0	0	0	0	0	0	1	0	0	0	0	10.5	6.5	8	1	0	0	0	0	1	0	27	59	289
464	tNGS_Adopted	Respiratory_Medicine	1	1	0	1	0	192.2	18.38	1	0	0	2	0	0	0	0	0	0	0	0	0	0	0	0	0	0	0	0	0	0	1	0	0	0	0	15.6	6.8	14	0	0	0	0	1	1	1	18	50	167
465	tNGS_Adopted	Respiratory_Critical_Care	2	0	1	1	0	124.6	5.28	1	1	1	1	0	1	1	1	1	1	1	1	0	1	1	0	0	0	1	1	0	0	0	0	0	0	0	18.7	7.9	3	0	1	0	0	0	1	0	19	102	158
466	tNGS_Adopted	Respiratory_Medicine	2	0	1	1	0	91.3	0.13	1	0	1	1	1	1	1	1	1	1	0	0	0	0	0	0	0	0	0	0	0	1	1	0	0	0	0	19.1	6.4	11	0	0	1	4	0	1	1	21	88	238
467	Not_Adopted	Respiratory_Critical_Care	2	1	0	0	0	18	0.9	1	1	1	1	0	1	1	1	1	1	0	1	0	0	0	0	0	0	0	1	0	0	1	0	0	0	0	19.6	12.5	12	0	6	0	0	0	0	0	32	74	176
468	tNGS_Adopted	Respiratory_Critical_Care	0	1	0	0	0	231.4	0.39	1	0	1	0	1	1	1	1	1	0	0	0	0	1	1	0	0	0	1	0	0	0	0	0	0	0	0	3.1	9.4	5	0	0	0	0	0	0	1	24	84	204
469	Not_Adopted	Respiratory_Critical_Care	2	1	0	0	0	34.4	0.92	1	0	0	3	1	1	1	1	1	0	1	0	0	1	1	1	1	0	0	0	0	1	0	0	0	0	0	2	6.2	15	0	0	0	0	0	1	0	18	95	265
470	tNGS_Adopted	Respiratory_Critical_Care	1	1	1	0	0	59.2	1.42	1	0	0	3	0	1	1	1	1	0	0	0	0	1	1	1	0	1	0	0	0	0	0	0	0	0	1	18.8	2.7	2	0	0	0	0	0	1	1	29	53	270
471	Not_Adopted	Other	1	0	0	0	0	90.1	11.17	1	0	0	2	0	1	1	1	1	0	1	0	0	1	1	1	0	0	0	0	0	1	1	0	0	0	0	7.3	22.2	18	0	0	0	0	0	1	0	30	62	216
472	tNGS_Adopted	Other	1	0	0	1	0	73.8	0.25	0	0	0	4	0	1	1	1	1	0	1	0	0	1	1	1	0	0	1	0	0	1	1	0	1	0	0	1.9	5.5	6	0	0	0	0	0	1	1	22	101	264
473	tNGS_Adopted	Respiratory_Critical_Care	3	0	0	1	0	28.5	1.12	1	0	1	1	0	1	1	1	1	0	1	0	0	1	1	0	1	0	1	0	0	1	0	0	0	0	0	15	-0.1	9	0	0	0	0	1	1	1	18	44	220
474	Not_Adopted	Other	3	0	0	0	0	24	1.83	0	0	0	5	1	1	1	0	1	0	1	0	0	1	1	0	0	0	1	0	0	1	0	0	0	0	1	23.5	14.9	8	0	0	0	0	0	1	1	21	47	277
475	Not_Adopted	Respiratory_Medicine	4	0	1	0	0	52.5	3.62	1	1	1	0	1	1	1	0	1	1	1	0	1	0	0	0	0	0	0	0	0	0	0	0	0	0	0	18.6	4.6	24	0	1	0	0	0	1	0	25	109	342
476	tNGS_Adopted	Respiratory_Critical_Care	4	0	1	1	0	89.7	0.19	1	1	1	1	1	1	1	1	1	0	1	0	0	0	0	0	0	0	0	0	0	0	1	0	0	0	0	6.6	2.7	8	0	8	0	0	0	1	0	33	82	213
477	tNGS_Adopted	Other	4	0	1	0	0	36.7	0.96	1	0	1	0	1	1	1	0	1	1	0	0	0	1	1	1	0	0	1	0	0	1	0	1	0	0	0	7.3	8.3	9	0	0	1	4	0	1	1	29	69	48
478	tNGS_Adopted	Respiratory_Critical_Care	2	0	0	0	0	52.3	0.29	1	1	1	0	1	0	0	0	0	0	0	0	0	0	0	0	0	0	0	0	0	0	0	0	0	0	0	9.3	-0.1	7	0	10	1	1	0	0	0	29	58	206
479	tNGS_Adopted	Respiratory_Critical_Care	5	0	0	0	0	285.6	2.72	0	0	1	1	1	1	1	1	1	0	0	0	0	1	1	0	0	0	0	0	0	0	0	0	1	1	0	11.2	6.2	14	0	0	0	0	0	1	1	27	55	254
480	Not_Adopted	Infectious_Diseases	1	0	0	1	0	36.5	0.08	1	0	0	3	0	0	0	0	0	0	0	0	0	1	1	1	0	0	0	0	0	0	0	0	0	0	0	10.2	12	16	0	0	0	0	0	1	0	18	96	48
481	tNGS_Adopted	Other	4	0	1	0	0	281.7	0.78	1	1	0	3	0	1	1	1	1	0	1	0	0	0	1	0	0	0	0	0	0	0	0	0	0	0	0	11.6	10.9	11	0	10	1	8	0	0	0	25	80	102
482	Not_Adopted	Other	1	0	0	0	0	19.2	1.06	1	0	1	0	1	1	1	0	1	0	1	0	0	0	1	0	0	0	0	0	0	0	0	1	0	0	0	21.1	7.1	8	0	0	0	0	0	0	1	19	97	311
483	Not_Adopted	Respiratory_Critical_Care	0	0	0	0	1	36.7	0.7	1	0	1	1	0	1	1	1	1	0	1	0	0	1	1	1	0	0	0	0	0	1	1	0	0	0	0	21	7.3	1	0	0	0	0	0	0	1	18	33	184
484	Not_Adopted	Infectious_Diseases	2	0	0	0	0	85.9	0.02	1	0	1	0	0	1	1	1	1	0	1	0	0	1	1	0	1	0	0	0	0	1	0	0	0	0	0	6.2	4	9	0	0	0	0	0	1	1	23	120	244
485	Not_Adopted	Respiratory_Medicine	3	0	0	0	0	32.7	0.36	1	0	0	3	0	1	1	1	1	0	0	0	0	1	1	0	1	0	0	0	0	0	0	0	0	0	0	10.7	1.2	9	0	0	0	0	0	0	1	35	98	179
486	tNGS_Adopted	Infectious_Diseases	3	1	0	1	0	233.6	2.74	1	0	0	3	1	1	1	1	1	0	1	0	0	1	1	1	0	1	0	0	0	0	0	0	0	0	0	14.7	6.1	10	0	0	0	0	0	0	1	25	120	278
487	Not_Adopted	Respiratory_Critical_Care	2	0	0	0	0	24.5	1.24	0	0	1	1	1	1	1	0	1	0	1	0	0	1	1	1	0	0	1	0	0	0	0	0	0	0	0	4	0.6	22	0	0	0	0	0	1	0	18	98	48
488	tNGS_Adopted	Respiratory_Critical_Care	3	0	0	0	1	437.4	0.3	0	0	0	5	0	0	0	0	0	0	0	0	0	0	1	0	0	0	0	0	0	1	0	0	0	0	0	6.3	4.7	3	1	0	0	0	0	1	0	21	94	123
489	Not_Adopted	Infectious_Diseases	2	1	0	0	1	73.1	2.03	1	1	0	4	1	1	1	0	0	0	1	0	0	1	1	0	1	0	0	0	0	1	1	1	0	0	0	18.7	12.1	6	0	6	0	0	0	0	0	30	83	197
490	Not_Adopted	Other	2	0	0	0	0	23.1	6.91	0	0	1	1	1	1	1	1	1	0	0	0	0	1	1	1	1	1	0	0	0	0	0	0	0	0	0	9.3	11.4	1	0	0	0	0	0	1	1	26	85	290
491	tNGS_Adopted	Respiratory_Critical_Care	2	0	0	0	0	143.5	0.29	1	0	0	2	1	0	0	0	0	0	0	0	0	1	1	0	0	0	0	0	0	1	1	1	0	1	0	15.7	5.1	1	0	0	0	0	0	0	1	20	104	276
492	tNGS_Adopted	Respiratory_Critical_Care	0	0	0	0	0	43.2	0.15	0	1	1	1	0	1	1	1	1	0	1	0	0	0	0	0	0	0	0	0	0	1	1	0	0	0	1	6.4	5.1	14	0	3	1	3	0	0	0	23	115	140
493	tNGS_Adopted	Infectious_Diseases	2	0	0	0	0	56.4	0.27	1	0	1	1	1	1	1	1	1	0	1	0	0	0	0	0	0	0	0	0	0	1	1	0	0	0	0	8.5	8	10	0	0	0	0	0	1	1	28	100	75
494	tNGS_Adopted	Other	3	0	0	1	1	151.8	0.1	1	0	1	1	1	1	1	1	1	1	1	0	0	1	1	0	0	1	0	0	0	1	0	0	0	0	0	13.9	7	1	0	0	0	0	0	1	1	18	96	103
495	Not_Adopted	Respiratory_Medicine	3	1	1	1	0	128.6	1.51	1	0	1	1	0	1	1	0	1	0	0	0	0	1	1	1	0	0	0	0	0	0	0	0	0	0	0	13.2	7.1	1	0	0	0	0	0	1	1	23	108	160
496	tNGS_Adopted	Respiratory_Critical_Care	2	1	0	0	1	27	5.49	1	1	1	0	0	1	1	0	1	0	1	0	0	1	1	0	1	0	0	0	0	1	0	0	0	0	1	22	5	6	0	13	0	0	0	0	0	27	35	387
497	Not_Adopted	Infectious_Diseases	2	1	0	0	0	16.5	4.56	1	0	1	1	1	1	1	1	1	1	1	0	1	1	1	0	0	0	0	0	0	1	0	0	0	0	0	23.5	6.6	19	0	0	0	0	1	1	0	21	61	244
498	tNGS_Adopted	Respiratory_Medicine	5	0	1	1	0	16.8	0.12	1	1	1	1	1	1	1	1	1	1	0	1	0	0	0	0	0	0	0	0	0	1	0	0	0	0	0	14.6	7.7	5	1	6	1	6	0	1	0	18	111	316
499	tNGS_Adopted	Respiratory_Critical_Care	1	0	0	1	0	91.8	0.83	1	0	1	1	0	0	0	0	0	0	0	0	0	1	1	0	0	0	0	0	0	1	0	1	0	0	0	11.2	4.6	5	0	0	1	1	0	1	1	29	68	133
500	tNGS_Adopted	Respiratory_Critical_Care	1	0	0	0	0	7.4	0.14	1	0	1	0	0	1	1	1	1	1	1	0	1	1	1	1	0	0	0	0	0	0	1	0	0	0	0	16.6	7.8	8	0	0	0	0	0	1	1	24	79	194
501	tNGS_Adopted	Respiratory_Critical_Care	2	1	0	0	0	62	27.24	0	0	1	0	1	1	1	1	1	0	1	0	0	1	1	0	0	0	0	0	0	1	1	0	0	0	0	17	9.4	15	0	0	0	0	0	1	0	34	61	231
502	Not_Adopted	Infectious_Diseases	1	1	1	0	0	26.5	0.77	1	0	0	3	1	1	1	1	1	0	1	0	0	1	1	1	1	0	1	0	0	1	0	0	0	0	0	14.6	6.2	15	0	0	0	0	0	1	0	27	85	225
503	tNGS_Adopted	Respiratory_Critical_Care	1	1	0	1	0	63.7	2.84	1	0	1	1	1	1	1	1	1	1	1	0	0	0	1	0	0	0	0	0	0	0	0	0	0	0	0	12	2.1	13	0	0	0	0	0	1	1	23	64	170
504	Not_Adopted	Respiratory_Critical_Care	1	0	0	1	0	113.7	1.27	1	0	1	0	1	1	1	0	1	0	1	0	0	1	1	1	1	0	0	0	0	0	0	0	0	0	0	8	0.1	17	0	0	0	0	0	0	0	22	40	337
505	Not_Adopted	Respiratory_Critical_Care	3	0	0	0	0	55.4	0.18	1	0	1	1	0	1	1	0	1	1	1	1	0	1	1	0	0	0	0	1	0	0	0	0	0	0	0	15.1	2.5	1	0	0	0	0	0	1	1	18	81	337
506	tNGS_Adopted	Respiratory_Critical_Care	1	0	0	0	1	396.5	1.39	1	0	1	1	0	1	1	1	1	0	1	0	0	1	1	1	0	0	0	0	0	1	0	1	0	0	0	6.3	-0.1	12	0	0	0	0	0	1	1	24	58	324
507	Not_Adopted	Infectious_Diseases	0	0	0	0	0	50.9	0.46	1	0	0	5	1	0	0	0	0	0	0	0	0	1	1	0	0	0	0	0	0	0	0	0	0	0	0	19.2	14.6	13	0	0	1	1	0	1	1	18	76	48
508	tNGS_Adopted	Respiratory_Critical_Care	1	1	1	0	0	137.2	0.17	1	0	1	1	1	1	1	1	1	1	1	0	1	0	0	0	0	0	0	0	0	0	0	0	1	0	0	14.5	7.6	1	0	0	0	0	0	1	1	26	120	54
509	tNGS_Adopted	Other	4	0	1	1	0	57.9	4.7	1	0	0	2	1	1	1	0	1	0	1	0	0	1	1	1	0	0	0	0	0	0	1	0	0	0	0	14	3.3	12	0	0	0	0	0	1	1	24	54	251
510	tNGS_Adopted	Infectious_Diseases	2	1	0	0	0	68.2	6.1	1	1	1	0	0	1	1	0	1	1	1	0	0	1	1	1	0	0	0	0	0	0	0	0	1	0	0	5.3	5.9	16	0	7	1	4	0	0	0	22	119	56
511	Not_Adopted	Respiratory_Critical_Care	3	1	1	0	0	62.9	8.71	1	0	1	1	0	1	1	1	1	0	1	0	0	1	1	0	0	0	0	0	0	0	0	0	0	0	0	16.3	15	8	0	0	0	0	0	0	1	28	90	301
512	tNGS_Adopted	Respiratory_Critical_Care	4	1	0	0	0	216.8	1.18	1	0	1	0	0	1	1	1	1	0	1	0	0	1	1	1	0	1	0	0	0	1	0	0	0	0	1	9.2	10	18	0	0	0	0	0	1	0	25	99	97
513	Not_Adopted	Respiratory_Critical_Care	2	1	0	0	1	12.1	0.09	1	0	0	3	0	1	1	1	1	0	0	0	0	1	1	0	0	0	0	0	0	0	0	0	0	0	0	17.2	13.5	10	0	0	0	0	0	1	1	37	92	101
514	Not_Adopted	Respiratory_Critical_Care	0	0	0	0	0	155.4	0.02	1	1	1	1	0	1	1	1	1	0	0	0	0	1	1	1	1	0	0	0	0	0	0	0	0	0	1	15.3	-0.1	11	0	14	0	0	0	1	0	19	64	338
515	Not_Adopted	Other	5	0	0	0	1	22.4	5.92	1	0	0	3	0	1	1	1	1	1	1	0	1	0	0	0	0	0	0	0	1	0	0	0	0	0	0	5.4	12.4	3	0	0	0	0	0	1	1	30	67	196
516	Not_Adopted	Infectious_Diseases	1	0	0	0	0	91.2	0.37	1	1	0	3	1	1	1	1	1	0	0	0	0	0	0	0	0	0	0	0	0	0	0	0	0	0	0	2	8.1	8	0	15	1	13	0	0	0	18	85	99
517	tNGS_Adopted	Respiratory_Critical_Care	1	1	0	0	0	22.8	0.16	0	0	0	3	0	1	1	0	1	0	1	0	0	1	1	0	0	0	0	0	0	1	0	0	0	0	0	9.4	4.5	7	0	0	1	11	0	1	1	20	58	113
518	Not_Adopted	Respiratory_Critical_Care	2	0	0	0	0	24	0.44	1	0	0	2	1	1	1	1	1	1	1	0	1	1	1	0	0	0	0	0	0	0	0	0	0	0	0	19.2	8	3	0	0	1	3	0	1	1	27	75	243
519	Not_Adopted	Respiratory_Critical_Care	2	0	0	0	0	289.6	6.78	1	0	0	2	1	0	0	0	0	0	0	0	0	1	1	0	0	0	0	0	0	0	1	0	0	0	0	14.7	3.1	15	0	0	0	0	0	1	0	25	81	396
520	tNGS_Adopted	Infectious_Diseases	1	0	0	0	1	28.7	0.06	1	1	0	4	1	1	1	1	1	0	0	0	0	1	1	0	0	0	0	0	0	1	0	0	0	0	0	4	4.9	12	0	6	0	0	0	1	0	31	104	300
521	tNGS_Adopted	Other	5	0	0	0	0	57.8	1.45	1	0	0	4	0	1	0	1	1	1	1	1	0	0	1	0	0	0	0	0	0	0	0	0	0	0	0	21.1	8.6	2	0	0	1	1	0	1	1	19	97	308
522	Not_Adopted	Respiratory_Critical_Care	2	0	0	0	0	18.7	0.28	0	0	1	0	0	1	1	1	1	0	1	0	0	1	1	1	0	0	0	0	0	0	1	0	0	0	0	16.8	12.2	10	0	0	0	0	0	0	1	18	62	315
523	Not_Adopted	Infectious_Diseases	2	0	0	0	0	76.6	2.47	1	0	0	3	1	1	1	1	1	1	0	1	0	0	0	0	0	0	0	1	0	1	0	0	0	0	0	3.6	7.8	9	0	0	0	0	0	1	1	35	47	131
524	tNGS_Adopted	Respiratory_Critical_Care	1	0	0	0	0	450	0.5	1	0	1	0	0	1	1	1	1	1	1	0	0	1	1	0	1	0	0	0	0	0	1	0	0	0	0	9	5.4	4	0	0	0	0	0	1	1	18	45	183
525	tNGS_Adopted	Respiratory_Medicine	1	1	1	1	0	149.2	0.4	1	1	1	1	1	1	1	1	1	1	1	0	0	0	0	0	0	0	0	0	0	1	0	0	1	0	0	1.9	12.5	2	1	8	0	0	0	1	0	37	94	331
526	Not_Adopted	Respiratory_Critical_Care	1	1	0	1	0	24.8	0.18	1	0	0	2	0	1	1	1	1	0	1	0	0	0	0	0	0	0	0	0	0	0	0	0	0	0	0	10.4	15.4	14	1	0	1	7	0	1	0	24	51	284
527	Not_Adopted	Respiratory_Critical_Care	3	0	0	0	1	90.7	1.63	1	1	1	0	0	1	1	1	1	0	1	0	0	1	1	1	1	0	0	0	0	1	1	0	1	0	0	27.4	15.5	1	0	7	0	0	0	0	0	20	65	261
528	Not_Adopted	Respiratory_Critical_Care	1	0	0	0	1	22	0.25	1	0	1	0	0	1	1	1	1	0	0	0	0	1	1	1	0	0	0	0	0	0	0	0	0	0	0	13.9	0.1	6	0	0	0	0	0	1	1	32	79	202
529	Not_Adopted	Infectious_Diseases	4	1	0	0	0	199	3.01	1	0	1	1	0	1	1	1	1	1	1	1	0	1	1	0	0	0	0	0	0	0	0	0	0	0	0	6	13.7	14	0	0	1	5	0	0	1	28	101	168
530	tNGS_Adopted	Respiratory_Critical_Care	1	1	1	1	0	12.4	34.4	1	0	0	2	1	1	1	1	1	0	1	0	0	1	1	1	1	0	0	0	0	0	0	0	0	0	0	8.1	3.5	9	1	0	0	0	0	1	0	18	95	233
531	tNGS_Adopted	Respiratory_Critical_Care	2	0	0	1	0	119.7	1.63	1	1	1	1	1	1	1	1	0	0	1	0	0	1	1	1	1	0	0	0	0	1	0	0	0	0	0	11.5	9.9	13	0	10	0	0	1	1	0	21	85	222
532	Not_Adopted	Infectious_Diseases	3	0	0	0	0	63.6	0.26	1	0	1	1	0	1	1	1	1	1	1	1	0	1	1	1	1	0	0	0	0	0	0	0	0	0	0	5.3	9.4	13	0	0	0	0	0	0	1	23	81	268
533	Not_Adopted	Respiratory_Critical_Care	0	0	0	0	0	17.8	1.61	1	0	1	1	1	1	1	1	1	1	0	1	0	0	0	0	0	0	0	0	0	0	0	0	0	0	0	20.9	12.2	5	0	0	0	0	0	0	1	23	84	232
534	tNGS_Adopted	Respiratory_Critical_Care	5	1	0	0	0	85.9	0.44	1	1	0	2	1	1	1	0	1	1	1	1	0	1	1	0	0	1	1	0	0	1	0	0	0	0	0	13	9.2	14	0	3	0	0	0	1	0	22	90	134
535	Not_Adopted	Respiratory_Critical_Care	2	0	0	0	0	46.5	1.33	1	0	0	2	0	0	0	0	0	0	0	0	0	1	1	1	0	1	0	0	0	0	0	1	0	0	0	9.6	13.7	9	0	0	0	0	0	1	1	38	92	321
536	tNGS_Adopted	Respiratory_Critical_Care	0	1	0	0	1	66.3	0.86	1	0	0	3	0	1	1	1	1	0	1	0	0	1	1	0	0	0	0	0	0	1	0	0	0	0	0	8	2.1	14	0	0	0	0	0	1	1	22	98	180
537	tNGS_Adopted	Respiratory_Critical_Care	0	0	0	0	0	105.2	2.14	1	0	1	1	1	0	0	0	0	0	0	0	0	1	1	1	0	0	0	0	0	1	0	0	0	0	0	14.3	3.2	1	0	0	0	0	0	1	1	22	111	322
538	tNGS_Adopted	Infectious_Diseases	0	0	0	1	0	40	1.77	1	0	1	0	1	1	1	1	1	1	1	0	0	0	1	0	0	0	0	0	0	0	1	0	0	0	0	12.7	7.4	9	0	0	0	0	0	1	1	28	104	64
539	Not_Adopted	Respiratory_Critical_Care	1	0	0	0	0	88.3	0.03	1	0	1	0	0	1	1	1	1	1	0	1	0	1	1	1	0	0	0	0	0	0	0	0	0	0	0	6.3	5.4	9	0	0	0	0	0	1	1	31	59	151
540	tNGS_Adopted	Respiratory_Critical_Care	3	1	0	1	0	72.7	0.25	1	1	0	2	1	1	1	1	1	1	0	1	0	1	1	1	0	0	0	0	0	1	0	1	1	0	0	9.5	3	13	0	1	0	0	0	1	0	18	81	194
541	tNGS_Adopted	Respiratory_Critical_Care	1	0	0	0	0	24.4	0.44	1	1	0	4	0	1	1	1	1	0	1	0	0	0	0	0	0	0	0	0	0	1	1	0	1	0	0	18.4	11	8	0	1	1	6	0	1	0	26	83	186
542	tNGS_Adopted	Respiratory_Critical_Care	0	0	0	0	0	93.7	0.7	1	0	1	1	1	1	1	1	1	0	1	0	0	1	1	1	0	0	0	0	0	1	1	0	1	0	0	18.9	1.4	10	0	0	1	1	0	1	1	27	120	427
543	Not_Adopted	Infectious_Diseases	2	1	0	0	0	195.8	4.64	1	0	0	2	1	1	1	1	1	0	1	0	0	1	1	0	1	0	0	0	0	1	0	0	0	0	0	15.2	10.3	14	0	0	0	0	0	0	1	29	64	150
544	Not_Adopted	Respiratory_Critical_Care	5	0	0	0	0	51.6	1.58	1	1	1	1	0	1	1	1	0	0	1	0	0	0	0	0	0	0	0	0	0	0	1	0	0	0	0	18.7	10.5	1	0	15	0	0	0	1	0	24	86	145
545	Not_Adopted	Infectious_Diseases	1	0	0	0	0	80.4	0.37	1	0	1	1	1	0	0	0	0	0	0	0	0	1	1	1	1	1	1	0	0	1	0	0	0	0	0	12.8	4	5	0	0	0	0	0	1	1	24	86	170
546	Not_Adopted	Respiratory_Critical_Care	2	0	0	0	0	30.1	0.1	1	0	0	5	0	1	1	1	1	1	1	0	0	0	0	0	0	0	0	0	0	0	1	1	0	0	0	11.3	-0.1	1	0	0	0	0	0	1	1	19	80	351
547	tNGS_Adopted	Respiratory_Critical_Care	1	1	1	0	0	49	0.22	1	0	0	3	0	1	1	1	1	0	0	0	0	1	1	1	0	0	0	0	0	0	1	0	0	0	0	14.9	5.7	2	0	0	0	0	0	1	1	25	63	235
548	tNGS_Adopted	Respiratory_Medicine	1	0	1	0	0	240.5	0.14	1	0	1	1	1	1	1	1	1	1	1	0	0	1	1	0	0	0	1	0	0	0	0	0	0	0	0	9	6.4	1	0	0	1	10	0	1	1	30	48	121
549	tNGS_Adopted	Respiratory_Medicine	2	1	0	0	0	81.7	3.98	1	0	1	0	0	1	1	1	0	0	0	0	0	1	1	1	0	0	0	0	0	1	0	0	0	1	0	13.5	7.4	19	0	0	0	0	0	0	0	19	69	240
550	Not_Adopted	Infectious_Diseases	3	1	0	1	1	99.9	0.17	1	1	1	0	0	1	1	1	1	0	1	0	0	0	0	0	0	0	0	0	0	1	0	0	0	0	1	29.2	8.1	17	0	13	0	0	0	0	0	21	61	217
551	tNGS_Adopted	Respiratory_Critical_Care	5	1	0	0	0	237.1	0.41	1	0	1	1	0	1	1	1	1	0	1	0	0	1	1	0	0	0	0	0	0	1	1	0	0	1	0	13.3	4.3	13	0	0	1	7	0	1	1	34	71	230
552	Not_Adopted	Respiratory_Critical_Care	3	0	0	0	0	60.8	0.26	1	0	1	0	1	1	1	1	0	0	1	0	0	0	0	0	0	0	0	0	0	1	1	0	0	0	0	10.6	10.1	18	0	0	0	0	0	1	0	22	77	260
553	Not_Adopted	Other	2	0	0	0	1	18.6	0.14	0	0	1	0	1	1	1	0	1	0	1	0	0	1	1	1	0	0	0	0	0	0	1	0	0	0	0	22.5	15.7	5	0	0	0	0	0	0	1	35	86	367
554	tNGS_Adopted	Respiratory_Critical_Care	5	1	0	0	0	334.9	0.78	1	1	1	0	1	1	1	1	1	0	1	0	0	1	1	1	1	0	1	0	0	1	0	1	0	1	0	10.3	6.5	1	0	10	1	1	0	1	0	18	106	206
555	Not_Adopted	Respiratory_Medicine	1	0	0	0	0	11.6	1.04	0	0	0	2	1	1	1	1	1	0	1	0	0	1	1	0	0	0	1	0	0	0	0	0	1	0	0	13.1	16.3	13	0	0	1	14	0	1	1	23	65	246
556	tNGS_Adopted	Respiratory_Critical_Care	1	1	0	0	0	107.8	5.45	1	0	1	1	1	1	1	1	1	0	1	0	0	0	0	0	0	0	0	0	0	0	0	0	0	1	0	12.3	4.1	12	0	0	0	0	0	1	1	18	120	48
557	tNGS_Adopted	Infectious_Diseases	2	0	0	0	1	74.6	0.74	1	1	0	3	0	1	1	1	1	0	1	0	0	1	1	1	0	0	1	0	0	1	1	0	0	0	0	11.3	5.1	11	0	9	0	0	0	1	0	42	68	293
558	tNGS_Adopted	Respiratory_Critical_Care	3	0	1	0	1	73.1	1.21	1	0	1	1	1	1	1	1	1	1	1	1	0	1	1	1	0	0	0	0	0	1	0	0	1	1	0	11.1	3	9	0	0	1	6	0	1	1	23	64	186
559	tNGS_Adopted	Respiratory_Critical_Care	2	0	1	0	1	44.9	1.79	1	0	0	2	1	1	1	1	1	0	1	0	0	0	0	0	0	0	0	0	0	1	1	0	0	0	0	20.5	2.9	10	0	0	0	0	0	1	1	28	84	219
560	tNGS_Adopted	Respiratory_Critical_Care	5	1	0	1	0	105	1.99	1	0	1	0	1	1	1	1	1	1	0	0	1	0	1	0	0	0	0	0	0	0	1	0	0	1	0	6.8	10.1	13	0	0	0	0	1	1	1	29	71	179
561	Not_Adopted	Respiratory_Critical_Care	2	0	0	1	0	93	0.02	1	0	0	3	0	1	1	1	1	1	1	0	0	1	1	1	1	1	0	0	0	0	0	0	0	0	0	19.4	8.5	9	0	0	0	0	0	0	1	18	96	268
562	tNGS_Adopted	Respiratory_Critical_Care	0	0	0	0	0	149.2	0.73	1	0	1	1	0	1	1	0	1	0	0	0	0	0	0	0	0	0	0	0	0	0	0	0	1	0	0	17.7	7.1	5	0	0	1	1	0	1	1	24	76	419
Note: 1 indicates yes or positive; 0 indicates no or negative.
[truncated: 2 more columns]
